# Supplementary material for: T-Shaped Palladium and Platinum {MNO}10 Nitrosyl Complexes
Source: Inorg Chem. 2024 Jan 11;63(4):1709–13. doi: 10.1021/acs.inorgchem.3c03434 (PMC10828984; doi:10.1021/acs.inorgchem.3c03434)
Supplement: Supplementary file 2 — ic3c03434_si_002.xyz [file ic3c03434_si_002.xyz]

83
1 - [Pd(PtBu3)2(NO)]+
Pd       0.000705000     -0.275040000     -0.100777000
P        2.438246000      0.095361000      0.005501000
P       -2.442002000      0.085223000      0.000503000
O        0.061079000     -2.943486000      0.317238000
N       -0.015400000     -2.143052000     -0.506244000
C        2.777249000      1.855989000     -0.688131000
C        1.661255000      2.788889000     -0.213704000
H        0.675734000      2.454511000     -0.581661000
H        1.835707000      3.791789000     -0.641017000
H        1.603031000      2.908011000      0.875606000
C        2.674222000      1.833993000     -2.214413000
H        3.507159000      1.312287000     -2.705528000
H        2.697202000      2.876653000     -2.575256000
H        1.723220000      1.392860000     -2.562464000
C        4.125675000      2.445650000     -0.278573000
H        4.200551000      2.623951000      0.804806000
H        4.242085000      3.428040000     -0.769285000
H        4.982058000      1.829068000     -0.585981000
C        3.470056000     -1.180413000     -1.005843000
C        2.764177000     -1.441262000     -2.340959000
H        1.738723000     -1.822762000     -2.206989000
H        3.328136000     -2.218490000     -2.884933000
H        2.715907000     -0.563471000     -2.997203000
C        3.531021000     -2.523482000     -0.273508000
H        4.120873000     -2.490456000      0.653306000
H        4.030940000     -3.248277000     -0.938502000
H        2.540168000     -2.942129000     -0.043321000
C        4.905382000     -0.727996000     -1.276124000
H        4.966010000      0.159568000     -1.922218000
H        5.430995000     -1.540310000     -1.807741000
H        5.473247000     -0.526529000     -0.355493000
C        2.927729000      0.009885000      1.858411000
C        2.232957000     -1.211118000      2.471647000
H        1.133445000     -1.133039000      2.393596000
H        2.479973000     -1.251647000      3.546714000
H        2.542061000     -2.170263000      2.036323000
C        2.370688000      1.228083000      2.596622000
H        2.874561000      2.169326000      2.332679000
H        2.530106000      1.075753000      3.677926000
H        1.283674000      1.348035000      2.447721000
C        4.431945000     -0.068457000      2.114309000
H        4.889511000     -0.988824000      1.722978000
H        4.603759000     -0.069387000      3.204977000
H        4.981594000      0.791425000      1.702922000
C       -2.720480000      1.986396000      0.060539000
C       -1.786523000      2.584935000      1.118796000
H       -2.112221000      2.390612000      2.147508000
H       -1.763376000      3.681131000      0.990524000
H       -0.749905000      2.223051000      1.020561000
C       -2.313764000      2.589250000     -1.286031000
H       -1.295936000      2.295356000     -1.596430000
H       -2.319456000      3.688629000     -1.191450000
H       -3.008668000      2.338986000     -2.100207000
C       -4.151645000      2.415417000      0.379062000
H       -4.891164000      2.038754000     -0.341980000
H       -4.199348000      3.518323000      0.346386000
H       -4.469712000      2.117312000      1.389123000
C       -3.203458000     -0.630422000     -1.615981000
C       -2.236304000     -0.352818000     -2.773632000
H       -2.091531000      0.713788000     -2.986895000
H       -2.649577000     -0.810587000     -3.689082000
H       -1.244590000     -0.806785000     -2.603888000
C       -3.320364000     -2.152276000     -1.512629000
H       -2.358491000     -2.640515000     -1.287141000
H       -3.640364000     -2.536271000     -2.496352000
H       -4.070967000     -2.488459000     -0.783392000
C       -4.580816000     -0.064422000     -1.960165000
H       -5.324127000     -0.230034000     -1.165959000
H       -4.954525000     -0.576444000     -2.863979000
H       -4.557837000      1.009859000     -2.195324000
C       -3.262350000     -0.724655000      1.534464000
C       -2.653491000     -2.114950000      1.735694000
H       -2.793206000     -2.798692000      0.888139000
H       -3.138868000     -2.584556000      2.608585000
H       -1.576554000     -2.053641000      1.964371000
C       -2.904092000      0.072067000      2.789775000
H       -1.817356000      0.243015000      2.883705000
H       -3.214543000     -0.517873000      3.669158000
H       -3.426634000      1.036926000      2.857850000
C       -4.782780000     -0.837664000      1.438339000
H       -5.278269000      0.132713000      1.286907000
H       -5.164448000     -1.250502000      2.388676000
H       -5.113431000     -1.521186000      0.642306000
155
2 - [Pd(PAd3)2(NO)]+
Pd       0.014353000     -0.123514000     -0.545142000
P        2.439129000     -0.065602000     -0.065170000
P       -2.432773000      0.003589000     -0.138107000
O        0.162291000     -1.705585000     -2.722565000
N        0.031284000     -0.609978000     -2.385369000
C        2.710413000      1.502444000      1.015132000
C        1.485124000      1.641038000      1.941356000
H        0.571157000      1.682542000      1.316429000
H        1.377814000      0.770005000      2.603710000
C        2.713020000      2.765790000      0.128998000
H        3.569548000      2.760785000     -0.563212000
H        1.792156000      2.792161000     -0.487486000
C        3.985920000      1.498790000      1.876892000
H        4.000509000      0.624469000      2.549886000
H        4.886621000      1.423858000      1.244317000
C        1.566145000      2.902453000      2.802090000
H        0.677603000      2.929354000      3.460642000
C        1.589019000      4.132369000      1.901717000
H        0.656270000      4.188055000      1.307586000
H        1.638539000      5.054980000      2.507301000
C        2.799759000      4.037198000      0.979115000
H        2.821926000      4.905943000      0.297505000
C        4.081594000      3.999374000      1.809753000
H        4.173174000      4.922124000      2.410119000
H        4.965607000      3.961932000      1.146453000
C        4.056018000      2.775895000      2.723572000
H        4.979368000      2.742221000      3.328094000
C        2.839462000      2.849948000      3.646113000
H        2.904936000      3.743945000      4.291704000
H        2.815708000      1.971833000      4.318453000
C        3.575313000      0.012158000     -1.620317000
C        2.955837000      0.990050000     -2.645620000
H        1.932905000      0.666498000     -2.908372000
H        2.859355000      2.002001000     -2.228905000
C        3.642675000     -1.366800000     -2.313188000
H        4.090058000     -2.121203000     -1.647498000
H        2.628440000     -1.721988000     -2.565286000
C        5.016266000      0.465509000     -1.311943000
H        5.021778000      1.464638000     -0.845590000
H        5.494578000     -0.221476000     -0.592683000
C        3.803090000      1.059186000     -3.919681000
H        3.333451000      1.784601000     -4.607364000
C        3.854910000     -0.317791000     -4.573197000
H        4.442193000     -0.279953000     -5.508068000
H        2.835374000     -0.649047000     -4.847080000
C        4.482611000     -1.303028000     -3.592644000
H        4.505652000     -2.313472000     -4.037738000
C        5.900949000     -0.858552000     -3.243917000
H        6.371166000     -1.584867000     -2.554988000
H        6.526719000     -0.831480000     -4.153830000
C        5.848288000      0.523887000     -2.598527000
H        6.868883000      0.853792000     -2.335707000
C        5.216616000      1.520474000     -3.568209000
H        5.188022000      2.529180000     -3.115030000
H        5.828984000      1.600617000     -4.484169000
C        2.797501000     -1.660961000      0.944126000
C        2.085198000     -2.834651000      0.229683000
H        1.000178000     -2.613274000      0.159040000
H        2.443978000     -2.960098000     -0.802208000
C        2.167144000     -1.572453000      2.350851000
H        2.625478000     -0.759386000      2.937441000
H        1.085440000     -1.351384000      2.267310000
C        4.292551000     -1.989896000      1.118287000
H        4.795157000     -2.084146000      0.142053000
H        4.803867000     -1.173169000      1.658046000
C        2.292115000     -4.145620000      0.993118000
H        1.799832000     -4.957718000      0.429413000
C        1.674313000     -4.028216000      2.382823000
H        1.800617000     -4.972544000      2.942212000
H        0.585615000     -3.846341000      2.304090000
C        2.352374000     -2.881441000      3.125892000
H        1.893831000     -2.756413000      4.123798000
C        3.843394000     -3.175326000      3.274332000
H        4.339445000     -2.366294000      3.842036000
H        3.992308000     -4.106540000      3.849602000
C        4.466749000     -3.304203000      1.886843000
H        5.547156000     -3.512266000      1.980234000
C        3.787826000     -4.436163000      1.116922000
H        4.241016000     -4.540061000      0.113287000
H        3.944906000     -5.397890000      1.637263000
C       -2.744691000     -0.309959000      1.734539000
C       -1.569905000      0.323607000      2.505629000
H       -0.628751000     -0.122065000      2.132532000
H       -1.501425000      1.405852000      2.325698000
C       -2.682981000     -1.819920000      2.044393000
H       -3.503871000     -2.357895000      1.545004000
H       -1.732172000     -2.240856000      1.662699000
C       -4.069239000      0.248364000      2.286406000
H       -4.141024000      1.335155000      2.112391000
H       -4.931394000     -0.210016000      1.772150000
C       -1.684026000      0.081130000      4.011007000
H       -0.834085000      0.585229000      4.508532000
C       -1.637878000     -1.417373000      4.286506000
H       -1.708571000     -1.615357000      5.371059000
H       -0.671694000     -1.837376000      3.945616000
C       -2.795474000     -2.082864000      3.549506000
H       -2.765120000     -3.175216000      3.710686000
C       -4.122133000     -1.521207000      4.057833000
H       -4.231847000     -1.722415000      5.138489000
H       -4.968109000     -2.023243000      3.552818000
C       -4.167318000     -0.017554000      3.794146000
H       -5.123900000      0.396598000      4.158313000
C       -3.004061000      0.664600000      4.514201000
H       -3.031513000      1.755983000      4.335827000
H       -3.093613000      0.517727000      5.605416000
C       -2.888417000      1.817758000     -0.597475000
C       -2.161059000      2.174137000     -1.916075000
H       -1.068433000      2.044198000     -1.777947000
H       -2.452352000      1.500749000     -2.735189000
C       -2.348023000      2.802191000      0.462540000
H       -2.818038000      2.626243000      1.443443000
H       -1.256844000      2.659084000      0.588755000
C       -4.398776000      2.073410000     -0.760287000
H       -4.828877000      1.410975000     -1.529313000
H       -4.930534000      1.850385000      0.181578000
C       -2.450717000      3.619477000     -2.329619000
H       -1.941474000      3.813878000     -3.290122000
C       -1.922127000      4.569022000     -1.259510000
H       -0.826685000      4.453079000     -1.152801000
H       -2.106297000      5.619102000     -1.549342000
C       -2.619192000      4.255726000      0.060275000
H       -2.226409000      4.911332000      0.858541000
C       -4.124373000      4.466991000     -0.088309000
H       -4.336267000      5.517670000     -0.355589000
H       -4.635559000      4.272692000      0.872944000
C       -4.657212000      3.528069000     -1.167630000
H       -5.746417000      3.669297000     -1.281689000
C       -3.957308000      3.814968000     -2.495019000
H       -4.345549000      3.143558000     -3.283657000
H       -4.171641000      4.847780000     -2.823261000
C       -3.462846000     -1.235928000     -1.186216000
C       -2.763808000     -2.616238000     -1.141872000
H       -1.721229000     -2.530282000     -1.494505000
H       -2.708536000     -3.002435000     -0.115657000
C       -3.487520000     -0.798750000     -2.666454000
H       -3.988135000      0.175935000     -2.780308000
H       -2.457983000     -0.677335000     -3.049839000
C       -4.918662000     -1.404813000     -0.709735000
H       -4.948222000     -1.749503000      0.337399000
H       -5.453795000     -0.440187000     -0.739709000
C       -3.513400000     -3.636687000     -2.004336000
H       -2.990490000     -4.606246000     -1.925189000
C       -3.529406000     -3.172438000     -3.456914000
H       -4.052791000     -3.910557000     -4.090715000
H       -2.497266000     -3.092091000     -3.845724000
C       -4.230994000     -1.820303000     -3.532846000
H       -4.228733000     -1.453280000     -4.574441000
C       -5.668135000     -1.952027000     -3.033699000
H       -6.191459000     -0.980836000     -3.112275000
H       -6.226370000     -2.666683000     -3.664515000
C       -5.653882000     -2.428013000     -1.583247000
H       -6.689028000     -2.522601000     -1.210363000
C       -4.945987000     -3.778692000     -1.491936000
H       -4.944403000     -4.139114000     -0.446135000
H       -5.489180000     -4.533946000     -2.087691000
83
3 - [Pt(PtBu3)(NO)]+
Pt       0.000598000     -0.233220000     -0.073242000
P        2.411354000      0.123985000      0.015081000
P       -2.420084000      0.111218000      0.005657000
O        0.102211000     -2.908894000      0.369437000
N       -0.020778000     -2.119195000     -0.468552000
C        2.747353000      1.907482000     -0.619579000
C        1.661615000      2.841730000     -0.081509000
H        0.663029000      2.555144000     -0.452429000
H        1.858888000      3.859475000     -0.460877000
H        1.621030000      2.907345000      1.013035000
C        2.605883000      1.945072000     -2.142726000
H        3.418304000      1.432409000     -2.676001000
H        2.633992000      3.000721000     -2.463065000
H        1.640470000      1.529574000     -2.481292000
C        4.113976000      2.462277000     -0.219675000
H        4.211122000      2.608485000      0.866789000
H        4.235075000      3.456776000     -0.683726000
H        4.955632000      1.844035000     -0.561439000
C        3.403123000     -1.121389000     -1.072309000
C        2.662532000     -1.332453000     -2.396983000
H        1.652845000     -1.749164000     -2.251988000
H        3.230007000     -2.066136000     -2.994954000
H        2.571369000     -0.424643000     -3.005861000
C        3.485920000     -2.491058000     -0.392755000
H        4.100692000     -2.491502000      0.518240000
H        3.971072000     -3.186020000     -1.099194000
H        2.503747000     -2.923749000     -0.154554000
C        4.831642000     -0.657873000     -1.362012000
H        4.877418000      0.246931000     -1.984747000
H        5.344334000     -1.454663000     -1.928186000
H        5.421281000     -0.483252000     -0.449610000
C        2.935832000     -0.038600000      1.851115000
C        2.255501000     -1.283303000      2.431676000
H        1.155358000     -1.198996000      2.390946000
H        2.538857000     -1.370809000      3.494727000
H        2.543543000     -2.223051000      1.943530000
C        2.397041000      1.151134000      2.647385000
H        2.903325000      2.099380000      2.414594000
H        2.573267000      0.952944000      3.718537000
H        1.308618000      1.281745000      2.519846000
C        4.445887000     -0.127013000      2.067744000
H        4.892838000     -1.032032000      1.631247000
H        4.641148000     -0.170833000      3.153415000
H        4.988188000      0.747833000      1.679285000
C       -2.699764000      2.011292000      0.073507000
C       -1.793054000      2.613935000      1.154449000
H       -2.172735000      2.459639000      2.171413000
H       -1.733079000      3.704691000      0.996400000
H       -0.763732000      2.221213000      1.121619000
C       -2.275146000      2.616084000     -1.267082000
H       -1.252003000      2.326246000     -1.563254000
H       -2.289109000      3.715383000     -1.173591000
H       -2.957173000      2.360708000     -2.090565000
C       -4.138195000      2.433429000      0.369512000
H       -4.865299000      2.060627000     -0.365395000
H       -4.186431000      3.536344000      0.342857000
H       -4.471697000      2.129331000      1.372774000
C       -3.171016000     -0.605774000     -1.615487000
C       -2.205556000     -0.327138000     -2.774135000
H       -2.049198000      0.739920000     -2.976669000
H       -2.630483000     -0.770858000     -3.691022000
H       -1.218557000     -0.792877000     -2.613515000
C       -3.288362000     -2.127612000     -1.510859000
H       -2.328631000     -2.615505000     -1.277200000
H       -3.600263000     -2.511226000     -2.497237000
H       -4.045953000     -2.462552000     -0.788377000
C       -4.548331000     -0.038598000     -1.958980000
H       -5.291068000     -0.196267000     -1.162704000
H       -4.924363000     -0.557459000     -2.857721000
H       -4.522692000      1.033463000     -2.204094000
C       -3.234235000     -0.706599000      1.536595000
C       -2.627809000     -2.097526000      1.738494000
H       -2.758041000     -2.777690000      0.886772000
H       -3.125386000     -2.568910000      2.603383000
H       -1.554071000     -2.039259000      1.980309000
C       -2.882074000      0.091126000      2.792980000
H       -1.797569000      0.274294000      2.886097000
H       -3.185679000     -0.504523000      3.670839000
H       -3.416599000      1.049207000      2.863162000
C       -4.754705000     -0.819715000      1.433282000
H       -5.251073000      0.149104000      1.275367000
H       -5.139083000     -1.227849000      2.384378000
H       -5.081787000     -1.508008000      0.640037000
155
4 - [Pt(PAd3)2(NO)]+
Pt       0.010827000     -0.123338000     -0.484957000
P        2.413551000     -0.055582000     -0.031670000
P       -2.415120000      0.013418000     -0.102928000
O        0.171360000     -1.706599000     -2.679004000
N       -0.013572000     -0.611056000     -2.341214000
C        2.699660000      1.539308000      1.008103000
C        1.501128000      1.711367000      1.964050000
H        0.570299000      1.741907000      1.365442000
H        1.408409000      0.861092000      2.655234000
C        2.684407000      2.776425000      0.085199000
H        3.522029000      2.746670000     -0.628276000
H        1.747902000      2.789704000     -0.507381000
C        3.996694000      1.552473000      1.837855000
H        4.019485000      0.700257000      2.538459000
H        4.881962000      1.449780000      1.188320000
C        1.613617000      2.998778000      2.783218000
H        0.743533000      3.053903000      3.463571000
C        1.617910000      4.201223000      1.846128000
H        1.688963000      5.140599000      2.423135000
H        0.669599000      4.245681000      1.276602000
C        2.801842000      4.071534000      0.894425000
H        2.810053000      4.919337000      0.186647000
C        4.106054000      4.049659000      1.689918000
H        4.220675000      4.989522000      2.258951000
H        4.970942000      3.985426000      1.003769000
C        4.098076000      2.855029000      2.641650000
H        5.037900000      2.832846000      3.220744000
C        2.908370000      2.965750000      3.594349000
H        2.995802000      3.879647000      4.208691000
H        2.898735000      2.109801000      4.294862000
C        3.522143000     -0.006662000     -1.611853000
C        2.894387000      0.946566000     -2.654764000
H        1.868578000      0.622842000     -2.902069000
H        2.806150000      1.969461000     -2.263798000
C        3.584887000     -1.404024000     -2.267626000
H        4.045075000     -2.136979000     -1.586963000
H        2.569278000     -1.770057000     -2.494697000
C        4.966269000      0.454734000     -1.329082000
H        4.976828000      1.466240000     -0.891014000
H        5.452994000     -0.212267000     -0.597090000
C        3.729264000      0.980641000     -3.938699000
H        3.252094000      1.688293000     -4.639555000
C        3.772242000     -0.412903000     -4.556642000
H        4.349129000     -0.399970000     -5.498642000
H        2.749531000     -0.749933000     -4.810194000
C        4.410216000     -1.372647000     -3.557857000
H        4.428303000     -2.394254000     -3.976824000
C        5.832148000     -0.919974000     -3.235256000
H        6.309418000     -1.628702000     -2.532933000
H        6.448867000     -0.915848000     -4.151700000
C        5.785981000      0.478452000     -2.624990000
H        6.808995000      0.813976000     -2.379180000
C        5.146442000      1.449804000     -3.614596000
H        5.123551000      2.470446000     -3.188678000
H        5.749850000      1.504120000     -4.538335000
C        2.793565000     -1.628985000      1.004109000
C        2.087639000     -2.828394000      0.326807000
H        1.000918000     -2.620372000      0.256326000
H        2.441022000     -2.977757000     -0.703230000
C        2.179061000     -1.508732000      2.415487000
H        2.639146000     -0.677734000      2.974725000
H        1.095193000     -1.297379000      2.339251000
C        4.294232000     -1.938683000      1.168618000
H        4.785246000     -2.056784000      0.189059000
H        4.805656000     -1.104068000      1.679815000
C        2.315578000     -4.115677000      1.123494000
H        1.825387000     -4.946804000      0.586383000
C        1.710115000     -3.967309000      2.515501000
H        1.849889000     -4.895331000      3.098497000
H        0.619157000     -3.796879000      2.442159000
C        2.384771000     -2.795513000      3.221693000
H        1.935642000     -2.648835000      4.220973000
C        3.880191000     -3.070523000      3.361362000
H        4.373951000     -2.241887000      3.902232000
H        4.045201000     -3.984783000      3.958948000
C        4.489778000     -3.229936000      1.970973000
H        5.573409000     -3.423605000      2.057810000
C        3.814851000     -4.389284000      1.239586000
H        4.258783000     -4.516286000      0.234499000
H        3.986883000     -5.334672000      1.784575000
C       -2.722172000     -0.292056000      1.772851000
C       -1.565367000      0.360319000      2.556643000
H       -0.612094000     -0.070344000      2.196683000
H       -1.511929000      1.443982000      2.378667000
C       -2.645468000     -1.800965000      2.086036000
H       -3.454661000     -2.348731000      1.579225000
H       -1.686191000     -2.210857000      1.714314000
C       -4.058923000      0.252668000      2.309655000
H       -4.138136000      1.338988000      2.136011000
H       -4.911222000     -0.212979000      1.786168000
C       -1.694170000      0.114432000      4.060963000
H       -0.856723000      0.627272000      4.569650000
C       -1.632163000     -1.383103000      4.338406000
H       -0.657231000     -1.791993000      4.009330000
H       -1.712416000     -1.579860000      5.422500000
C       -2.772836000     -2.063527000      3.589691000
H       -2.730991000     -3.155328000      3.752055000
C       -4.112486000     -1.517566000      4.080925000
H       -4.233677000     -1.719573000      5.160169000
H       -4.945959000     -2.029883000      3.565462000
C       -4.172243000     -0.014733000      3.815949000
H       -5.138337000      0.388079000      4.167453000
C       -3.026560000      0.681426000      4.549891000
H       -3.065732000      1.772470000      4.372156000
H       -3.126407000      0.532295000      5.639889000
C       -2.890915000      1.816808000     -0.578333000
C       -2.179791000      2.173700000     -1.905716000
H       -1.085532000      2.055752000     -1.778547000
H       -2.472307000      1.493263000     -2.718157000
C       -2.354565000      2.811353000      0.473969000
H       -2.818746000      2.635853000      1.457714000
H       -1.261877000      2.678255000      0.594823000
C       -4.405840000      2.052075000     -0.731365000
H       -4.831963000      1.382852000     -1.496806000
H       -4.930160000      1.825938000      0.213623000
C       -2.490204000      3.613663000     -2.322609000
H       -1.991415000      3.808987000     -3.288332000
C       -1.961923000      4.573440000     -1.261526000
H       -0.864641000      4.468163000     -1.163793000
H       -2.158817000      5.620408000     -1.554210000
C       -2.644397000      4.259573000      0.065747000
H       -2.252421000      4.923716000      0.857381000
C       -4.153229000      4.452423000     -0.070868000
H       -4.380120000      5.499116000     -0.341364000
H       -4.653713000      4.256871000      0.895809000
C       -4.684472000      3.502487000     -1.141448000
H       -5.776317000      3.630019000     -1.245951000
C       -3.999866000      3.792517000     -2.475917000
H       -4.387508000      3.114162000     -3.258820000
H       -4.228701000      4.821786000     -2.805495000
C       -3.424009000     -1.252252000     -1.142936000
C       -2.713794000     -2.626467000     -1.090391000
H       -1.673040000     -2.537950000     -1.445767000
H       -2.654067000     -3.005770000     -0.061801000
C       -3.458445000     -0.821729000     -2.624985000
H       -3.974567000      0.144709000     -2.739269000
H       -2.433273000     -0.685832000     -3.013633000
C       -4.878198000     -1.429465000     -0.662244000
H       -4.904719000     -1.769717000      0.386224000
H       -5.421424000     -0.469593000     -0.696871000
C       -3.458549000     -3.657217000     -1.945193000
H       -2.927625000     -4.621946000     -1.861047000
C       -3.479917000     -3.201877000     -3.400559000
H       -3.998134000     -3.948019000     -4.029194000
H       -2.449113000     -3.115353000     -3.790885000
C       -4.192958000     -1.856201000     -3.483903000
H       -4.194691000     -1.495301000     -4.527602000
C       -5.628211000     -1.997042000     -2.982287000
H       -6.181226000     -2.720984000     -3.607040000
H       -6.160242000     -1.031069000     -3.066697000
C       -5.607122000     -2.463169000     -1.528783000
H       -6.640571000     -2.562332000     -1.152318000
C       -4.889053000     -3.807749000     -1.429914000
H       -5.427478000     -4.570620000     -2.020239000
H       -4.883177000     -4.161830000     -0.381945000
2
EPrep - [(NO)]+
O        0.000000000      0.000000000      0.495801000
N        0.000000000      0.000000000     -0.566630000
83
EPrep - 1 - [Pd(PtBu3)2]
Pd       0.000369000     -0.001944000     -0.010636000
P       -2.339346000     -0.000764000     -0.002381000
C       -3.041149000      0.572635000     -1.708522000
C       -2.188126000     -0.077917000     -2.804901000
H       -1.117143000      0.150619000     -2.659968000
H       -2.499130000      0.327698000     -3.785221000
H       -2.291831000     -1.169722000     -2.857610000
C       -2.812031000      2.077798000     -1.855737000
H       -3.468203000      2.685574000     -1.215003000
H       -3.029384000      2.366006000     -2.900041000
H       -1.761973000      2.349971000     -1.650598000
C       -4.514964000      0.273880000     -1.972081000
H       -4.730069000     -0.805117000     -2.015660000
H       -4.799300000      0.693120000     -2.955175000
H       -5.184192000      0.723965000     -1.222805000
C       -3.028082000     -1.768589000      0.361044000
C       -2.806223000     -2.646108000     -0.872018000
H       -3.472792000     -2.398038000     -1.711395000
H       -3.014074000     -3.696259000     -0.598359000
H       -1.760081000     -2.597559000     -1.221478000
C       -4.496684000     -1.856545000      0.767498000
H       -4.702875000     -1.355770000      1.725905000
H       -4.772834000     -2.919228000      0.899789000
H       -5.177514000     -1.437058000      0.010911000
C       -2.159470000     -2.388445000      1.462541000
H       -1.092311000     -2.371450000      1.178466000
H       -2.463590000     -3.441759000      1.605236000
H       -2.253114000     -1.888586000      2.435580000
C       -3.023513000      1.194299000      1.352765000
C       -2.788314000      0.568220000      2.728363000
H       -3.451688000     -0.283471000      2.940525000
H       -2.991418000      1.331383000      3.501190000
H       -1.740469000      0.244144000      2.853283000
C       -4.495772000      1.581544000      1.237328000
H       -4.712737000      2.162005000      0.327300000
H       -4.769417000      2.223889000      2.094969000
H       -5.171292000      0.712298000      1.255766000
C       -2.163175000      2.463676000      1.331717000
H       -1.092733000      2.216867000      1.446662000
H       -2.462622000      3.110486000      2.176885000
H       -2.271206000      3.056813000      0.414435000
P        2.340003000     -0.000506000     -0.002785000
C        3.019350000     -0.193358000      1.795526000
C        2.156029000     -1.239653000      2.511197000
H        2.267458000     -2.255716000      2.110319000
H        2.449528000     -1.274680000      3.576518000
H        1.085680000     -0.972734000      2.455355000
C        4.490790000     -0.576910000      1.929968000
H        5.168500000      0.141076000      1.443135000
H        4.761362000     -0.603717000      3.001937000
H        4.707343000     -1.577817000      1.525384000
C        2.781100000      1.114170000      2.552900000
H        1.732216000      1.447401000      2.465824000
H        2.984425000      0.942041000      3.625242000
H        3.441684000      1.933049000      2.231206000
C        3.032371000      1.652072000     -0.725750000
C        2.164324000      2.796469000     -0.187915000
H        2.256723000      2.952456000      0.894693000
H        2.470963000      3.737298000     -0.681039000
H        1.096928000      2.620546000     -0.411101000
C        4.501043000      1.956535000     -0.441109000
H        5.181106000      1.175721000     -0.815127000
H        4.779871000      2.899660000     -0.946916000
H        4.706234000      2.101290000      0.630948000
C        2.815041000      1.656193000     -2.239879000
H        1.769476000      1.415800000     -2.500290000
H        3.025245000      2.671133000     -2.622838000
H        3.482574000      0.967951000     -2.779446000
C        3.041086000     -1.454998000     -1.062623000
C        2.190515000     -1.558448000     -2.334673000
H        2.297744000     -0.700197000     -3.010468000
H        2.500236000     -2.458215000     -2.897510000
H        1.118744000     -1.657429000     -2.086433000
C        4.515633000     -1.367166000     -1.448129000
H        5.184804000     -1.303827000     -0.576186000
H        4.797895000     -2.277916000     -2.008434000
H        4.732737000     -0.512264000     -2.106923000
C        2.807551000     -2.766957000     -0.311610000
H        1.756463000     -2.868859000      0.010143000
H        3.025805000     -3.607458000     -0.994887000
H        3.461448000     -2.891336000      0.564635000
155
EPrep - 2 - [Pd(PAd3)2]
Pd       0.000380000     -0.000377000     -0.001428000
P       -2.337298000     -0.000875000     -0.001496000
P        2.338320000     -0.000265000      0.001044000
C       -3.011056000      0.379369000      1.769717000
C       -2.118223000      1.490823000      2.373802000
H       -1.061725000      1.161410000      2.326086000
H       -2.173214000      2.416685000      1.783822000
C       -2.803046000     -0.852987000      2.675380000
H       -3.412835000     -1.703194000      2.329452000
H       -1.742091000     -1.166960000      2.626049000
C       -4.485362000      0.806768000      1.874366000
H       -4.675775000      1.708904000      1.268187000
H       -5.147525000      0.017492000      1.476214000
C       -2.516644000      1.804324000      3.817599000
H       -1.875372000      2.624954000      4.188164000
C       -2.319748000      0.563623000      4.682034000
H       -1.255980000      0.260523000      4.672995000
H       -2.588647000      0.775126000      5.734066000
C       -3.190679000     -0.558519000      4.127300000
H       -3.040747000     -1.478651000      4.721558000
C       -4.660371000     -0.144141000      4.182575000
H       -4.963657000      0.051819000      5.228010000
H       -5.301978000     -0.965338000      3.810423000
C       -4.862730000      1.106587000      3.329761000
H       -5.924262000      1.413540000      3.364534000
C       -3.982405000      2.236210000      3.863262000
H       -4.274703000      2.490028000      4.899479000
H       -4.128472000      3.149659000      3.255902000
C       -3.012115000     -1.723871000     -0.558738000
C       -2.119551000     -2.803483000      0.101111000
H       -1.062972000     -2.597511000     -0.160108000
H       -2.174806000     -2.755939000      1.197817000
C       -2.802789000     -1.890635000     -2.078777000
H       -3.412044000     -1.165391000     -2.641955000
H       -1.741650000     -1.690646000     -2.324761000
C       -4.486793000     -2.028454000     -0.242136000
H       -4.678469000     -1.954974000      0.842097000
H       -5.148884000     -1.289295000     -0.727131000
C       -2.517793000     -4.210178000     -0.350564000
H       -1.876967000     -4.941915000      0.174681000
C       -2.319867000     -4.337090000     -1.857299000
H       -2.588678000     -5.353549000     -2.201360000
H       -1.255874000     -4.177528000     -2.114430000
C       -3.190140000     -3.294731000     -2.551359000
H       -3.039526000     -3.348296000     -3.645293000
C       -4.660006000     -3.549886000     -2.221404000
H       -5.301065000     -2.816275000     -2.746162000
H       -4.963295000     -4.552768000     -2.575768000
C       -4.863546000     -3.438395000     -0.711791000
H       -5.925256000     -3.622354000     -0.464413000
C       -3.983767000     -4.465893000     -0.000606000
H       -4.130525000     -4.397592000      1.094111000
H       -4.275877000     -5.489910000     -0.300054000
C       -3.009229000      1.344035000     -1.215842000
C       -2.116283000      1.311402000     -2.480354000
H       -1.059583000      1.433050000     -2.171140000
H       -2.172665000      0.337926000     -2.987599000
C       -2.798288000      2.743620000     -0.600253000
H       -3.406920000      2.869689000      0.309656000
H       -1.736871000      2.855295000     -0.304589000
C       -4.483629000      1.223255000     -1.639317000
H       -4.674384000      0.248464000     -2.120054000
H       -5.146727000      1.271568000     -0.757316000
C       -2.513104000      2.406461000     -3.472825000
H       -1.871981000      2.316799000     -4.368871000
C       -2.314081000      3.774571000     -2.829408000
H       -2.582115000      4.580963000     -3.537718000
H       -1.250012000      3.916539000     -2.562595000
C       -3.184409000      3.855261000     -1.579827000
H       -3.032812000      4.829270000     -1.079225000
C       -4.654493000      3.698559000     -1.965699000
H       -5.295451000      3.786296000     -1.067916000
H       -4.957107000      4.507529000     -2.656586000
C       -4.859287000      2.336036000     -2.624655000
H       -5.921067000      2.214945000     -2.907921000
C       -3.979232000      2.233236000     -3.869871000
H       -4.127162000      1.251399000     -4.358465000
H       -4.270080000      3.005185000     -4.606820000
C        3.010799000      1.805166000      0.152632000
C        2.116552000      2.547107000      1.176143000
H        1.060357000      2.456340000      0.854916000
H        2.171390000      2.081667000      2.170375000
C        2.802105000      2.543644000     -1.186442000
H        3.412127000      2.091098000     -1.984792000
H        1.741215000      2.452800000     -1.491053000
C        4.484729000      1.966118000      0.564286000
H        4.674757000      1.482794000      1.537981000
H        5.148534000      1.469829000     -0.165724000
C        2.513335000      4.019771000      1.300357000
H        1.871227000      4.492599000      2.065941000
C        2.316150000      4.716221000     -0.041782000
H        2.584057000      5.787032000      0.031881000
H        1.252468000      4.667069000     -0.341386000
C        3.188042000      4.021723000     -1.082516000
H        3.037869000      4.491679000     -2.071877000
C        4.657533000      4.131520000     -0.678531000
H        4.960000000      5.193776000     -0.619895000
H        5.299668000      3.656392000     -1.444322000
C        4.860264000      3.448550000      0.672438000
H        5.921624000      3.524109000      0.972584000
C        3.978831000      4.122989000      1.723085000
H        4.125253000      3.639480000      2.707659000
H        4.269631000      5.183787000      1.840371000
C        3.008919000     -1.033391000      1.489772000
C        2.115644000     -2.291564000      1.616658000
H        1.058911000     -1.969000000      1.695878000
H        2.173534000     -2.918749000      0.715822000
C        2.796831000     -0.244372000      2.799106000
H        3.407091000      0.673136000      2.808939000
H        1.735831000      0.064852000      2.870618000
C        4.483486000     -1.468371000      1.426350000
H        4.676408000     -2.068254000      0.520511000
H        5.146209000     -0.586906000      1.364411000
C        2.510031000     -3.136598000      2.829862000
H        1.868744000     -4.036685000      2.853894000
C        2.308728000     -2.323986000      4.104457000
H        1.244515000     -2.040663000      4.208793000
H        2.574487000     -2.923870000      4.995144000
C        3.179988000     -1.074794000      4.027177000
H        3.027127000     -0.454170000      4.929239000
C        4.650008000     -1.478488000      3.923564000
H        4.950412000     -2.061606000      4.814096000
H        5.291639000     -0.577283000      3.898159000
C        4.856727000     -2.304894000      2.655819000
H        5.918529000     -2.601640000      2.573464000
C        3.976228000     -3.552769000      2.710712000
H        4.125226000     -4.162215000      1.799123000
H        4.265758000     -4.185745000      3.570435000
C        3.014486000     -0.772693000     -1.636431000
C        2.123646000     -0.255850000     -2.792687000
H        1.066638000     -0.487946000     -2.556301000
H        2.179460000      0.838024000     -2.885770000
C        2.805013000     -2.301704000     -1.607930000
H        3.412773000     -2.767780000     -0.815615000
H        1.743428000     -2.520172000     -1.380428000
C        4.489642000     -0.497705000     -1.976996000
H        4.681325000      0.586961000     -2.043572000
H        5.150345000     -0.883467000     -1.180320000
C        2.523751000     -0.883918000     -4.129442000
H        1.884122000     -0.456430000     -4.923231000
C        2.325607000     -2.394491000     -4.063120000
H        2.595757000     -2.865537000     -5.026942000
H        1.261342000     -2.629108000     -3.873560000
C        3.194316000     -2.949792000     -2.939451000
H        3.043377000     -4.041579000     -2.853000000
C        4.664679000     -2.655388000     -3.232632000
H        5.304662000     -3.082209000     -2.437165000
H        4.969118000     -3.134993000     -4.181642000
C        4.868466000     -1.143986000     -3.314629000
H        5.930487000     -0.922115000     -3.527150000
C        3.990238000     -0.569758000     -4.425777000
H        4.137273000      0.524697000     -4.497711000
H        4.283652000     -0.997598000     -5.402742000
83
EPrep - 3 - [Pt(PtBu3)2]
Pt       0.000224000      0.004081000     -0.002218000
P        2.319033000      0.000187000     -0.000092000
C        2.999623000     -1.794092000      0.214558000
C        2.145620000     -2.734605000     -0.645012000
H        1.075501000     -2.637242000     -0.391301000
H        2.458302000     -3.776065000     -0.445557000
H        2.249090000     -2.565027000     -1.724765000
C        2.765697000     -2.238777000      1.659591000
H        3.426383000     -1.738839000      2.383357000
H        2.974028000     -3.321449000      1.731524000
H        1.716838000     -2.082883000      1.965870000
C        4.473155000     -1.999908000     -0.129344000
H        4.688053000     -1.833662000     -1.196294000
H        4.750139000     -3.047815000      0.089290000
H        5.147164000     -1.358266000      0.458634000
C        3.007938000      0.709636000     -1.658397000
C        2.774495000     -0.318917000     -2.766557000
H        3.433322000     -1.196952000     -2.693474000
H        2.986473000      0.159520000     -3.739647000
H        1.725022000     -0.659971000     -2.787433000
C        4.482808000      1.105312000     -1.658913000
H        4.698068000      1.944891000     -0.980006000
H        4.764771000      1.439764000     -2.674440000
H        5.153061000      0.273039000     -1.395070000
C        2.159399000      1.926984000     -2.046180000
H        1.088232000      1.662904000     -2.089388000
H        2.474650000      2.271893000     -3.048103000
H        2.265691000      2.778104000     -1.361019000
C        3.004234000      1.080425000      1.446073000
C        2.779734000      2.555155000      1.106716000
H        3.444023000      2.926793000      0.312423000
H        2.990888000      3.158447000      2.007955000
H        1.732569000      2.748956000      0.816895000
C        4.476459000      0.877355000      1.796951000
H        4.686190000     -0.130808000      2.186312000
H        4.757228000      1.589243000      2.595071000
H        5.151284000      1.061920000      0.947179000
C        2.147423000      0.812188000      2.689514000
H        1.078438000      0.988530000      2.476870000
H        2.462908000      1.504605000      3.491543000
H        2.244897000     -0.207825000      3.083317000
P       -2.318504000      0.000430000     -0.000036000
C       -3.007762000      1.794274000      0.187262000
C       -2.158620000      2.725477000     -0.686958000
H       -2.258810000      2.536837000     -1.763627000
H       -2.478635000      3.768090000     -0.505958000
H       -1.088297000      2.639812000     -0.429655000
C       -4.482488000      1.986313000     -0.159321000
H       -5.152599000      1.349552000      0.438422000
H       -4.765599000      3.035772000      0.043367000
H       -4.696966000      1.802418000     -1.223659000
C       -2.775656000      2.262855000      1.624983000
H       -1.725978000      2.117374000      1.933413000
H       -2.989605000      3.345468000      1.679670000
H       -3.433600000      1.771249000      2.357041000
C       -2.998926000     -1.061065000      1.462164000
C       -2.145370000     -0.768067000      2.702368000
H       -2.248076000      0.257842000      3.078726000
H       -2.459180000     -1.448268000      3.515432000
H       -1.075231000     -0.943214000      2.494625000
C       -4.472319000     -0.859779000      1.808578000
H       -5.145648000     -1.062612000      0.961816000
H       -4.749879000     -1.559074000      2.618878000
H       -4.687324000      0.154029000      2.180291000
C       -2.765159000     -2.539744000      1.147129000
H       -1.715872000     -2.731894000      0.863850000
H       -2.975542000     -3.129592000      2.057448000
H       -3.424658000     -2.928276000      0.356843000
C       -3.005296000     -0.737488000     -1.646823000
C       -2.150073000     -1.955608000     -2.017317000
H       -2.246051000     -2.794596000     -1.316133000
H       -2.468394000     -2.321041000     -3.011001000
H       -1.081129000     -1.684672000     -2.071453000
C       -4.477882000     -1.141530000     -1.638876000
H       -5.152205000     -0.308761000     -1.385947000
H       -4.759867000     -1.492328000     -2.648838000
H       -4.687496000     -1.972211000     -0.947323000
C       -2.779643000      0.274819000     -2.771268000
H       -1.731120000      0.617942000     -2.802137000
H       -2.994953000     -0.219024000     -3.735947000
H       -3.440229000      1.152531000     -2.708451000
155
EPrep - 4 - [Pt(PAd3)2]
Pt      -0.000629000      0.000060000      0.001322000
P       -2.320048000     -0.000178000      0.001363000
P        2.318260000      0.001027000     -0.000452000
C       -2.986082000     -0.184052000      1.806071000
C       -2.101345000      0.689368000      2.729153000
H       -1.043219000      0.397656000      2.583988000
H       -2.162237000      1.752056000      2.456087000
C       -2.772206000     -1.636246000      2.282200000
H       -3.378684000     -2.338409000      1.687785000
H       -1.710051000     -1.913936000      2.138522000
C       -4.463238000      0.183345000      2.033360000
H       -4.656034000      1.230071000      1.741454000
H       -5.121550000     -0.443436000      1.406248000
C       -2.505457000      0.535295000      4.196854000
H       -1.870263000      1.203518000      4.806695000
C       -2.300731000     -0.911644000      4.632370000
H       -2.572473000     -1.040404000      5.697015000
H       -1.234971000     -1.189976000      4.532718000
C       -3.162919000     -1.810590000      3.752333000
H       -3.007430000     -2.869093000      4.030912000
C       -4.635421000     -1.443203000      3.928752000
H       -4.941697000     -1.584339000      4.982089000
H       -5.270971000     -2.111414000      3.317083000
C       -4.845148000      0.010239000      3.508050000
H       -5.908916000      0.284580000      3.632201000
C       -3.973861000      0.922384000      4.370606000
H       -4.269480000      0.838390000      5.433246000
H       -4.125388000      1.978864000      4.078106000
C       -2.989763000     -1.472386000     -1.057271000
C       -2.103559000     -2.708216000     -0.764833000
H       -1.046129000     -2.436861000     -0.949608000
H       -2.160034000     -3.003053000      0.292566000
C       -2.782374000     -1.159724000     -2.554170000
H       -3.390258000     -0.294029000     -2.862200000
H       -1.721081000     -0.896097000     -2.726969000
C       -4.466348000     -1.853511000     -0.847007000
H       -4.654705000     -2.124012000      0.206133000
H       -5.126835000     -0.997701000     -1.074019000
C       -2.510659000     -3.902467000     -1.630726000
H       -1.874195000     -4.764420000     -1.359135000
C       -2.312058000     -3.556807000     -3.102916000
H       -2.585895000     -4.415098000     -3.744934000
H       -1.247284000     -3.330521000     -3.298949000
C       -3.176585000     -2.346219000     -3.438292000
H       -3.025997000     -2.058465000     -4.495019000
C       -4.647764000     -2.683419000     -3.202039000
H       -5.284592000     -1.819833000     -3.472460000
H       -4.956565000     -3.525358000     -3.849398000
C       -4.851059000     -3.044812000     -1.731897000
H       -5.913928000     -3.290119000     -1.552070000
C       -3.977849000     -4.247208000     -1.376390000
H       -4.125151000     -4.522433000     -0.314721000
H       -4.275261000     -5.125461000     -1.979542000
C       -2.988167000      1.654166000     -0.742314000
C       -2.106916000      2.015150000     -1.963490000
H       -1.047845000      2.035088000     -1.641531000
H       -2.170726000      1.246832000     -2.746653000
C       -2.772743000      2.793978000      0.275363000
H       -3.377786000      2.630297000      1.181748000
H       -1.710194000      2.808746000      0.585902000
C       -4.466529000      1.667064000     -1.170951000
H       -4.661471000      0.889655000     -1.929744000
H       -5.123786000      1.439269000     -0.312961000
C       -2.511740000      3.363366000     -2.563346000
H       -1.878305000      3.556770000     -3.448377000
C       -2.304642000      4.464827000     -1.529130000
H       -2.576640000      5.450978000     -1.950271000
H       -1.238071000      4.517520000     -1.239958000
C       -3.164885000      4.153525000     -0.308980000
H       -3.007976000      4.924798000      0.467395000
C       -4.638219000      4.121974000     -0.712485000
H       -5.271824000      3.926950000      0.173537000
H       -4.945588000      5.104363000     -1.117100000
C       -4.849783000      3.029797000     -1.759222000
H       -5.914198000      2.999575000     -2.056485000
C       -3.981089000      3.320423000     -2.982477000
H       -4.134493000      2.538988000     -3.750883000
H       -4.277390000      4.282835000     -3.440241000
C        2.985039000      1.675027000      0.697788000
C        2.103962000      2.067336000      1.909106000
H        1.044715000      2.079829000      1.587133000
H        2.167519000      1.318714000      2.711830000
C        2.769003000      2.789184000     -0.349059000
H        3.373225000      2.603636000     -1.251464000
H        1.706231000      2.796147000     -0.659579000
C        4.463235000      1.698261000      1.125760000
H        4.657628000      0.940191000      1.903991000
H        5.119698000      1.447483000      0.274128000
C        2.509488000      3.430070000      2.474742000
H        1.876445000      3.646153000      3.354783000
C        2.302497000      4.505056000      1.412782000
H        1.235944000      4.550613000      1.122691000
H        2.574883000      5.501481000      1.808633000
C        3.161987000      4.162901000      0.200915000
H        3.005066000      4.914445000     -0.594589000
C        4.635513000      4.140600000      0.604223000
H        4.943890000      5.133033000      0.982696000
H        5.268299000      3.922068000     -0.276934000
C        4.847131000      3.075618000      1.678806000
H        5.911586000      3.052920000      1.976552000
C        3.978977000      3.397161000      2.894392000
H        4.132394000      2.635234000      3.682101000
H        4.275808000      4.370663000      3.327650000
C        2.991720000     -1.441466000      1.096284000
C        2.109946000     -2.687159000      0.834470000
H        1.051541000     -2.415551000      1.013574000
H        2.166946000     -3.007811000     -0.215462000
C        2.783647000     -1.092773000      2.585597000
H        3.389671000     -0.218269000      2.872642000
H        1.721775000     -0.827696000      2.753311000
C        4.469423000     -1.821753000      0.894735000
H        4.659932000     -2.114158000     -0.152056000
H        5.126035000     -0.958519000      1.102602000
C        2.521372000     -3.858807000      1.728645000
H        1.887708000     -4.729317000      1.478561000
C        2.321619000     -3.477774000      3.191616000
H        1.256027000     -3.250059000      3.381129000
H        2.597585000     -4.318963000      3.854965000
C        3.181919000     -2.256792000      3.497599000
H        3.030171000     -1.944313000      4.547162000
C        4.654337000     -2.593831000      3.268861000
H        4.966505000     -3.418447000      3.936561000
H        5.287982000     -1.721441000      3.517860000
C        4.858605000     -2.990346000      1.807827000
H        5.922376000     -3.235738000      1.633552000
C        3.989830000     -4.204256000      1.482133000
H        4.137764000     -4.504578000      0.427373000
H        4.290637000     -5.066447000      2.106370000
C        2.983747000     -0.229408000     -1.800238000
C        2.099210000      0.621032000     -2.744777000
H        1.040972000      0.333642000     -2.592193000
H        2.160715000      1.690791000     -2.499273000
C        2.769356000     -1.693499000     -2.240049000
H        3.374203000     -2.381339000     -1.627835000
H        1.706576000     -1.965353000     -2.089759000
C        4.460286000      0.132537000     -2.036366000
H        4.651658000      1.186362000     -1.770774000
H        5.118721000     -0.476506000     -1.392358000
C        2.502482000      0.428798000     -4.208296000
H        1.867002000      1.081297000     -4.834646000
C        2.297563000     -1.028980000     -4.606882000
H        2.568145000     -1.184862000     -5.668166000
H        1.231957000     -1.305321000     -4.498778000
C        3.160722000     -1.904764000     -3.705097000
H        3.005611000     -2.970045000     -3.956754000
C        4.633119000     -1.541848000     -3.890023000
H        4.940613000     -1.710274000     -4.939016000
H        5.268000000     -2.193947000     -3.260470000
C        4.842258000     -0.078179000     -3.506371000
H        5.906009000      0.192920000     -3.637333000
C        3.970894000      0.811321000     -4.392255000
H        4.266337000      0.699660000     -5.452377000
H        4.122466000      1.874961000     -4.127278000
     83
rPES - 1 - [Pd(PtBu3)2(NO)]+ - Pd-N-O: 121.8224
  Pd      0.0004650     -0.2747800     -0.1004380
  P       2.4382180      0.0952880      0.0057360
  P      -2.4421680      0.0854790      0.0008350
  O       0.0585110     -2.9438030      0.3143640
  N      -0.0159180     -2.1422890     -0.5082730
  C       2.7772740      1.8563150     -0.6868510
  C       1.6609510      2.7888970     -0.2125250
  H       0.6756470      2.4545280     -0.5810750
  H       1.8354540      3.7919790     -0.6394040
  H       1.6021850      2.9076540      0.8767800
  C       2.6748400      1.8348920     -2.2131740
  H       3.5082210      1.3137330     -2.7041260
  H       2.6975450      2.8777050     -2.5735990
  H       1.7241630      1.3935130     -2.5618080
  C       4.1255720      2.4458080     -0.2766710
  H       4.2002550      2.6235700      0.8068030
  H       4.2420640      3.4284480     -0.7668670
  H       4.9820310      1.8294070     -0.5842380
  C       3.4697350     -1.1795240     -1.0071370
  C       2.7634590     -1.4392030     -2.3422810
  H       1.7381230     -1.8210300     -2.2083920
  H       3.3273870     -2.2158080     -2.8871810
  H       2.7148330     -0.5607880     -2.9977050
  C       3.5311890     -2.5231360     -0.2758040
  H       4.1218200     -2.4907940      0.6505530
  H       4.0304830     -3.2475400     -0.9416930
  H       2.5405250     -2.9418460     -0.0449980
  C       4.9048770     -0.7266160     -1.2775820
  H       4.9651170      0.1618300     -1.9225110
  H       5.4303020     -1.5381810     -1.8105330
  H       5.4731930     -0.5263250     -0.3569860
  C       2.9290240      0.0081180      1.8583660
  C       2.2337490     -1.2126670      2.4714190
  H       1.1341580     -1.1319360      2.3974640
  H       2.4843170     -1.2558750      3.5455640
  H       2.5392520     -2.1716530      2.0330960
  C       2.3739540      1.2262320      2.5981570
  H       2.8781350      2.1673000      2.3342080
  H       2.5347160      1.0730100      3.6791390
  H       1.2868410      1.3470350      2.4508730
  C       4.4333980     -0.0718850      2.1127290
  H       4.8895740     -0.9925620      1.7205190
  H       4.6063110     -0.0734950      3.2032220
  H       4.9835410      0.7876080      1.7011760
  C      -2.7208710      1.9866370      0.0624920
  C      -1.7861830      2.5845890      1.1204110
  H      -2.1106810      2.3890880      2.1492700
  H      -1.7637150      3.6809230      0.9931890
  H      -0.7494920      2.2233490      1.0206830
  C      -2.3151250      2.5905570     -1.2838850
  H      -1.2973070      2.2973590     -1.5949730
  H      -2.3212560      3.6898710     -1.1885540
  H      -3.0103110      2.3405450     -2.0979040
  C      -4.1518760      2.4152450      0.3822200
  H      -4.8918290      2.0388850     -0.3385300
  H      -4.1997830      3.5181620      0.3502000
  H      -4.4692190      2.1165270      1.3923180
  C      -3.2034270     -0.6286460     -1.6164730
  C      -2.2363990     -0.3495370     -2.7738710
  H      -2.0915830      0.7173290     -2.9857880
  H      -2.6497680     -0.8061030     -3.6898790
  H      -1.2446920     -0.8037720     -2.6048360
  C      -3.3200040     -2.1506180     -1.5147270
  H      -2.3580390     -2.6389150     -1.2897680
  H      -3.6399380     -2.5336420     -2.4988520
  H      -4.0705310     -2.4877260     -0.7858240
  C      -4.5809230     -0.0625620     -1.9599100
  H      -5.3241780     -0.2294180     -1.1659240
  H      -4.9545170     -0.5734790     -2.8643980
  H      -4.5582230      1.0120420     -2.1936280
  C      -3.2624190     -0.7264130      1.5338440
  C      -2.6524310     -2.1163770      1.7338010
  H      -2.7917870     -2.7995230      0.8856970
  H      -3.1372370     -2.5871030      2.6064090
  H      -1.5754770     -2.0544080      1.9622700
  C      -2.9051720      0.0692380      2.7901230
  H      -1.8186150      0.2410130      2.8845560
  H      -3.2153420     -0.5219430      3.6687730
  H      -3.4285670      1.0335550      2.8591600
  C      -4.7827050     -0.8406940      1.4371340
  H      -5.2790310      0.1293690      1.2864360
  H      -5.1642930     -1.2547580      2.3869690
  H      -5.1125000     -1.5237880      0.6403770
     83
rPES - 1 - [Pd(PtBu3)2(NO)]+ - Pd-N-O: 126.8224
  Pd      0.0032110     -0.2925310     -0.1279020
  P       2.4351460      0.1015690      0.0083040
  P      -2.4379830      0.0910480      0.0026860
  O       0.0560820     -3.0080350      0.3052700
  N      -0.0067550     -2.1642160     -0.4723890
  C       2.7713810      1.8646480     -0.6807840
  C       1.6499760      2.7927880     -0.2103360
  H       0.6671990      2.4558070     -0.5832260
  H       1.8232130      3.7971430     -0.6347430
  H       1.5855480      2.9089870      0.8789040
  C       2.6763450      1.8451830     -2.2076250
  H       3.5132600      1.3270350     -2.6956700
  H       2.6979300      2.8886230     -2.5662860
  H       1.7285430      1.4019820     -2.5617040
  C       4.1159290      2.4576230     -0.2634850
  H       4.1847700      2.6343950      0.8205370
  H       4.2316230      3.4412250     -0.7519620
  H       4.9757760      1.8443290     -0.5678280
  C       3.4762120     -1.1676690     -1.0016950
  C       2.7765090     -1.4269460     -2.3404950
  H       1.7512250     -1.8104220     -2.2106020
  H       3.3441270     -2.2019520     -2.8838430
  H       2.7293320     -0.5479220     -2.9951900
  C       3.5377520     -2.5124750     -0.2729820
  H       4.1223840     -2.4803350      0.6572100
  H       4.0434030     -3.2338360     -0.9373700
  H       2.5468510     -2.9348100     -0.0499040
  C       4.9114010     -0.7101150     -1.2637460
  H       4.9727330      0.1808030     -1.9051100
  H       5.4415870     -1.5184830     -1.7968460
  H       5.4746270     -0.5115570     -0.3396320
  C       2.9154670      0.0120500      1.8629820
  C       2.2229580     -1.2140200      2.4682910
  H       1.1238070     -1.1408870      2.3826850
  H       2.4628800     -1.2563210      3.5448810
  H       2.5398420     -2.1703560      2.0323940
  C       2.3495960      1.2253000      2.6025130
  H       2.8506200      2.1696040      2.3440200
  H       2.5046390      1.0701590      3.6840510
  H       1.2628800      1.3403630      2.4483250
  C       4.4188410     -0.0617750      2.1251470
  H       4.8811990     -0.9793750      1.7328420
  H       4.5857800     -0.0657250      3.2165580
  H       4.9673990      0.8012940      1.7190570
  C      -2.7190950      1.9925910      0.0535890
  C      -1.7869620      2.6002200      1.1083190
  H      -2.1212550      2.4230970      2.1374020
  H      -1.7564220      3.6943120      0.9646750
  H      -0.7530380      2.2293260      1.0223460
  C      -2.3137620      2.5863070     -1.2975460
  H      -1.2953400      2.2920510     -1.6061900
  H      -2.3211600      3.6863440     -1.2113910
  H      -3.0081580      2.3287340     -2.1098880
  C      -4.1505870      2.4216950      0.3707820
  H      -4.8911310      2.0404300     -0.3465120
  H      -4.1990600      3.5243790      0.3319040
  H      -4.4665180      2.1295210      1.3833090
  C      -3.2077580     -0.6350230     -1.6063340
  C      -2.2455700     -0.3646620     -2.7697630
  H      -2.0994320      0.7005840     -2.9891830
  H      -2.6633620     -0.8263920     -3.6811760
  H      -1.2539280     -0.8200180     -2.6019100
  C      -3.3236110     -2.1562310     -1.4932640
  H      -2.3606330     -2.6427250     -1.2691400
  H      -3.6479860     -2.5462700     -2.4731760
  H      -4.0709230     -2.4881800     -0.7587050
  C      -4.5870350     -0.0724670     -1.9483170
  H      -5.3267600     -0.2339590     -1.1498850
  H      -4.9641110     -0.5906670     -2.8472000
  H      -4.5664250      1.0003100     -2.1903430
  C      -3.2501710     -0.7107250      1.5449100
  C      -2.6421420     -2.1003700      1.7516350
  H      -2.7879440     -2.7892210      0.9092750
  H      -3.1232020     -2.5634910      2.6303530
  H      -1.5640020     -2.0393150      1.9740450
  C      -2.8849330      0.0944630      2.7927850
  H      -1.7980060      0.2690100      2.8777320
  H      -3.1881580     -0.4901680      3.6782030
  H      -3.4094520      1.0584790      2.8575690
  C      -4.7710990     -0.8235500      1.4569290
  H      -5.2668480      0.1458840      1.3006850
  H      -5.1483060     -1.2291300      2.4121640
  H      -5.1060150     -1.5127830      0.6676110
     83
rPES - 1 - [Pd(PtBu3)2(NO)]+ - Pd-N-O: 131.8224
  Pd      0.0059110     -0.3229930     -0.1829350
  P       2.4291250      0.1089280      0.0050720
  P      -2.4295300      0.0989720      0.0003560
  O       0.0566860     -3.0770260      0.2849850
  N      -0.0049240     -2.1984860     -0.4508630
  C       2.7885800      1.8480140     -0.7336980
  C       1.6490380      2.7890590     -0.3395840
  H       0.6786210      2.4273720     -0.7216860
  H       1.8288350      3.7736530     -0.8053620
  H       1.5549500      2.9550160      0.7410020
  C       2.7534680      1.7726910     -2.2612020
  H       3.6078040      1.2358530     -2.6958780
  H       2.7923130      2.8022100     -2.6566600
  H       1.8193940      1.3184000     -2.6364740
  C       4.1148560      2.4597920     -0.2865400
  H       4.1418570      2.6744880      0.7924390
  H       4.2464010      3.4263550     -0.8042080
  H       4.9870680      1.8397210     -0.5370250
  C       3.5048110     -1.1945410     -0.9227480
  C       2.8521360     -1.5031610     -2.2745370
  H       1.8191010     -1.8723800     -2.1670570
  H       3.4321450     -2.3038130     -2.7649800
  H       2.8369270     -0.6514190     -2.9655200
  C       3.5394420     -2.5117950     -0.1438610
  H       4.0887450     -2.4443980      0.8056670
  H       4.0702650     -3.2558930     -0.7619280
  H       2.5411560     -2.9278780      0.0567310
  C       4.9485120     -0.7464700     -1.1508630
  H       5.0328910      0.1197810     -1.8225020
  H       5.4967040     -1.5737800     -1.6344100
  H       5.4784350     -0.5132670     -0.2152860
  C       2.8419450      0.0852830      1.8782490
  C       2.1298910     -1.1206860      2.5015220
  H       1.0352670     -1.0610960      2.3624950
  H       2.3211950     -1.1178130      3.5886100
  H       2.4719920     -2.0911490      2.1191970
  C       2.2478260      1.3240890      2.5503730
  H       2.7624820      2.2575960      2.2798700
  H       2.3567520      1.2075830      3.6423430
  H       1.1692860      1.4363280      2.3451200
  C       4.3347620      0.0248770      2.1976080
  H       4.8117930     -0.9058360      1.8570500
  H       4.4622190      0.0626230      3.2937010
  H       4.8968390      0.8731130      1.7788580
  C      -2.7033860      2.0018570      0.0260270
  C      -1.7496770      2.6224460      1.0534630
  H      -2.0652500      2.4617680      2.0912310
  H      -1.7193660      3.7141980      0.8928540
  H      -0.7189630      2.2462380      0.9526970
  C      -2.3210420      2.5718250     -1.3417110
  H      -1.3100280      2.2676360     -1.6643260
  H      -2.3216380      3.6731410     -1.2733900
  H      -3.0317390      2.3043600     -2.1366700
  C      -4.1278140      2.4407700      0.3610330
  H      -4.8814820      2.0516640     -0.3382450
  H      -4.1732770      3.5429260      0.3065390
  H      -4.4280060      2.1647700      1.3827950
  C      -3.2350190     -0.6509010     -1.5804750
  C      -2.2958350     -0.4029320     -2.7673530
  H      -2.1524470      0.6579120     -3.0086800
  H      -2.7318000     -0.8801250     -3.6621460
  H      -1.3018840     -0.8573880     -2.6104640
  C      -3.3517090     -2.1698270     -1.4405150
  H      -2.3845090     -2.6544310     -1.2309000
  H      -3.6991820     -2.5746210     -2.4064290
  H      -4.0824390     -2.4886110     -0.6838430
  C      -4.6191020     -0.0898320     -1.9046420
  H      -5.3445440     -0.2393780     -1.0910620
  H      -5.0134770     -0.6186670     -2.7898250
  H      -4.6009470      0.9797670     -2.1606320
  C      -3.2143790     -0.6756490      1.5707950
  C      -2.6001290     -2.0606090      1.7893980
  H      -2.7672640     -2.7651810      0.9640770
  H      -3.0578090     -2.5071860      2.6889230
  H      -1.5162050     -1.9941850      1.9821110
  C      -2.8314120      0.1508100      2.7991700
  H      -1.7440430      0.3274820      2.8658620
  H      -3.1216660     -0.4187140      3.6986870
  H      -3.3553020      1.1157160      2.8549640
  C      -4.7366330     -0.7912310      1.5109370
  H      -5.2355510      0.1751010      1.3453400
  H      -5.0968680     -1.1787900      2.4801030
  H      -5.0854070     -1.4952340      0.7410230
     83
rPES - 1 - [Pd(PtBu3)2(NO)]+ - Pd-N-O: 136.8224
  Pd      0.0085570     -0.3613960     -0.2086500
  P       2.4235350      0.1194410      0.0064180
  P      -2.4231060      0.1094820      0.0019280
  O       0.0503610     -3.1527920      0.2761910
  N       0.0001500     -2.2377040     -0.4115930
  C       2.7854420      1.8478200     -0.7572220
  C       1.6426450      2.7931250     -0.3845250
  H       0.6744910      2.4227200     -0.7635210
  H       1.8231060      3.7701330     -0.8657140
  H       1.5443540      2.9765080      0.6928570
  C       2.7611860      1.7493270     -2.2835670
  H       3.6189170      1.2067770     -2.7044350
  H       2.8015440      2.7728090     -2.6942280
  H       1.8301980      1.2883570     -2.6584050
  C       4.1076020      2.4687820     -0.3100130
  H       4.1263050      2.6997660      0.7657580
  H       4.2405590      3.4278100     -0.8411180
  H       4.9830250      1.8472780     -0.5449400
  C       3.5140380     -1.1942540     -0.8905510
  C       2.8741990     -1.5286050     -2.2421830
  H       1.8450820     -1.9086390     -2.1360060
  H       3.4669730     -2.3284420     -2.7185080
  H       2.8528380     -0.6861500     -2.9441250
  C       3.5491520     -2.4988200     -0.0909080
  H       4.0919600     -2.4154820      0.8609590
  H       4.0856600     -3.2508200     -0.6943330
  H       2.5509560     -2.9147990      0.1103930
  C       4.9572150     -0.7421850     -1.1153120
  H       5.0414060      0.1106240     -1.8040180
  H       5.5145750     -1.5753890     -1.5777580
  H       5.4782320     -0.4866970     -0.1806260
  C       2.8219120      0.1243550      1.8824270
  C       2.1024690     -1.0720750      2.5158970
  H       1.0077640     -0.9976590      2.3862670
  H       2.3028790     -1.0688910      3.6013740
  H       2.4273910     -2.0481840      2.1325950
  C       2.2258260      1.3729660      2.5343150
  H       2.7489830      2.3006940      2.2599650
  H       2.3217470      1.2673790      3.6286670
  H       1.1507700      1.4892500      2.3154200
  C       4.3123790      0.0678180      2.2142360
  H       4.7923290     -0.8683660      1.8936870
  H       4.4311110      0.1247180      3.3104590
  H       4.8777500      0.9088080      1.7854760
  C      -2.7007830      2.0120830      0.0117320
  C      -1.7423260      2.6445500      1.0268720
  H      -2.0466670      2.4871670      2.0685250
  H      -1.7224760      3.7356250      0.8602030
  H      -0.7108610      2.2747410      0.9159770
  C      -2.3266740      2.5690050     -1.3635840
  H      -1.3172040      2.2618120     -1.6881070
  H      -2.3267130      3.6709500     -1.3059850
  H      -3.0414790      2.2940220     -2.1522950
  C      -4.1240560      2.4515920      0.3508860
  H      -4.8818200      2.0536000     -0.3387500
  H      -4.1718060      3.5529820      0.2845070
  H      -4.4168130      2.1866110      1.3777310
  C      -3.2416140     -0.6550460     -1.5664750
  C      -2.3095530     -0.4198190     -2.7615740
  H      -2.1612410      0.6386070     -3.0106340
  H      -2.7538790     -0.9002250     -3.6505400
  H      -1.3172780     -0.8795700     -2.6082860
  C      -3.3596240     -2.1725290     -1.4126920
  H      -2.3921270     -2.6566960     -1.2038690
  H      -3.7128800     -2.5851680     -2.3731850
  H      -4.0865600     -2.4839460     -0.6493930
  C      -4.6270300     -0.0954770     -1.8877050
  H      -5.3476560     -0.2367980     -1.0684210
  H      -5.0272420     -0.6321900     -2.7655020
  H      -4.6095590      0.9716620     -2.1537230
  C      -3.1992220     -0.6515880      1.5839650
  C      -2.5816980     -2.0331880      1.8129550
  H      -2.7548040     -2.7462450      0.9961510
  H      -3.0316460     -2.4710510      2.7206340
  H      -1.4961540     -1.9631800      1.9965670
  C      -2.8142640      0.1877280      2.8028330
  H      -1.7276010      0.3684420      2.8643490
  H      -3.1003290     -0.3732580      3.7090290
  H      -3.3404330      1.1518540      2.8501240
  C      -4.7216910     -0.7704710      1.5325290
  H      -5.2228230      0.1932460      1.3587550
  H      -5.0764260     -1.1476000      2.5078360
  H      -5.0736140     -1.4834530      0.7724760
     83
rPES - 1 - [Pd(PtBu3)2(NO)]+ - Pd-N-O: 141.8224
  Pd      0.0051900     -0.4416280     -0.2108920
  P       2.4046240      0.1346430      0.0091960
  P      -2.4068300      0.1301290      0.0027850
  O      -0.0006930     -3.2581400      0.3143870
  N      -0.0158730     -2.3148110     -0.3324720
  C       2.7638170      1.8914090     -0.6892870
  C       1.6440670      2.8375200     -0.2550230
  H       0.6643590      2.5023200     -0.6326810
  H       1.8370280      3.8317220     -0.6942940
  H       1.5654060      2.9739970      0.8307660
  C       2.7030660      1.8522810     -2.2173480
  H       3.5476460      1.3231470     -2.6796640
  H       2.7382370      2.8905310     -2.5895700
  H       1.7607210      1.4095980     -2.5866730
  C       4.1032740      2.4788090     -0.2472940
  H       4.1432530      2.6748760      0.8349240
  H       4.2394090      3.4530320     -0.7491730
  H       4.9665480      1.8547620     -0.5170900
  C       3.4813800     -1.1420760     -0.9589870
  C       2.8168880     -1.4222620     -2.3115910
  H       1.7882810     -1.8031120     -2.2004530
  H       3.3977430     -2.2055590     -2.8285270
  H       2.7865600     -0.5536870     -2.9810190
  C       3.5267010     -2.4772410     -0.2129170
  H       4.0843140     -2.4334110      0.7331000
  H       4.0510540     -3.2063300     -0.8539680
  H       2.5304630     -2.8985550     -0.0136730
  C       4.9221860     -0.6871420     -1.1926810
  H       4.9981980      0.1925970     -1.8475980
  H       5.4664380     -1.5034350     -1.6988600
  H       5.4621300     -0.4723290     -0.2584380
  C       2.8367810      0.0660480      1.8771680
  C       2.1287330     -1.1522160      2.4802500
  H       1.0313240     -1.0725200      2.3770750
  H       2.3508470     -1.1890310      3.5608510
  H       2.4468270     -2.1133170      2.0551250
  C       2.2554090      1.2903130      2.5855360
  H       2.7771750      2.2261940      2.3375520
  H       2.3679910      1.1435000      3.6735110
  H       1.1776880      1.4174200      2.3873390
  C       4.3332850     -0.0049200      2.1783630
  H       4.8055090     -0.9281760      1.8121400
  H       4.4727830      0.0086080      3.2735490
  H       4.8919970      0.8517500      1.7726720
  C      -2.6471380      2.0370400      0.0236500
  C      -1.7001690      2.6402090      1.0682840
  H      -2.0724620      2.5404620      2.0949780
  H      -1.5946490      3.7211300      0.8702700
  H      -0.6933330      2.1965700      1.0290170
  C      -2.2321340      2.5901230     -1.3415820
  H      -1.2245240      2.2591420     -1.6486120
  H      -2.2071900      3.6916010     -1.2808620
  H      -2.9382410      2.3338060     -2.1444480
  C      -4.0678280      2.5057500      0.3336300
  H      -4.8180420      2.1346600     -0.3787330
  H      -4.0872980      3.6088020      0.2806770
  H      -4.3910970      2.2354100      1.3499670
  C      -3.2247960     -0.6105090     -1.5784560
  C      -2.2743160     -0.3926460     -2.7625140
  H      -2.0928600      0.6630060     -3.0017630
  H      -2.7226200     -0.8535270     -3.6598280
  H      -1.2966690     -0.8819400     -2.6034740
  C      -3.3788030     -2.1254240     -1.4313850
  H      -2.4255930     -2.6311910     -1.2078830
  H      -3.7259200     -2.5277520     -2.3984750
  H      -4.1245170     -2.4225570     -0.6805570
  C      -4.5932460     -0.0184960     -1.9144620
  H      -5.3251300     -0.1395930     -1.1018300
  H      -4.9980590     -0.5474250     -2.7948780
  H      -4.5467610      1.0471940     -2.1830590
  C      -3.2147420     -0.6244740      1.5719450
  C      -2.6329040     -2.0213290      1.8001980
  H      -2.8113350     -2.7254000      0.9767940
  H      -3.1050250     -2.4538230      2.6991130
  H      -1.5489050     -1.9771070      1.9994820
  C      -2.8224010      0.1999180      2.7985230
  H      -1.7329970      0.3612000      2.8676040
  H      -3.1244860     -0.3611760      3.6994440
  H      -3.3318970      1.1726900      2.8479710
  C      -4.7390080     -0.7080050      1.5037820
  H      -5.2161480      0.2679640      1.3311950
  H      -5.1128830     -1.0831830      2.4726640
  H      -5.0988820     -1.4075230      0.7350040
     83
rPES - 1 - [Pd(PtBu3)2(NO)]+ - Pd-N-O: 146.8224
  Pd      0.0043370     -0.5356050     -0.2165720
  P       2.3801500      0.1562160      0.0112380
  P      -2.3835380      0.1531200      0.0033010
  O      -0.0266760     -3.3741150      0.3323310
  N      -0.0235300     -2.4017130     -0.2666820
  C       2.7423260      1.9246660     -0.6564670
  C       1.6358790      2.8712390     -0.1921910
  H       0.6503910      2.5500010     -0.5634080
  H       1.8334000      3.8716110     -0.6150330
  H       1.5712390      2.9884540      0.8967850
  C       2.6632100      1.9131890     -2.1842050
  H       3.5001470      1.3899500     -2.6667710
  H       2.6965260      2.9576940     -2.5386220
  H       1.7149550      1.4794830     -2.5494310
  C       4.0901230      2.4959230     -0.2178880
  H       4.1386700      2.6777190      0.8665700
  H       4.2283480      3.4760670     -0.7075120
  H       4.9477890      1.8707490     -0.5018790
  C       3.4559840     -1.1015500     -0.9870840
  C       2.7805980     -1.3604410     -2.3387900
  H       1.7553760     -1.7499880     -2.2241250
  H       3.3609100     -2.1300660     -2.8765200
  H       2.7377550     -0.4793680     -2.9910770
  C       3.5129370     -2.4498530     -0.2664280
  H       4.0782410     -2.4222980      0.6756180
  H       4.0338510     -3.1652660     -0.9254400
  H       2.5196040     -2.8782190     -0.0673550
  C       4.8938480     -0.6397190     -1.2269520
  H       4.9618610      0.2506560     -1.8681170
  H       5.4348500     -1.4463010     -1.7518080
  H       5.4427380     -0.4392840     -0.2947430
  C       2.8276880      0.0518160      1.8741350
  C       2.1267210     -1.1788900      2.4603440
  H       1.0279370     -1.0958110      2.3741430
  H       2.3632570     -1.2398330      3.5367710
  H       2.4375900     -2.1307220      2.0094340
  C       2.2516390      1.2614030      2.6113510
  H       2.7740790      2.2012850      2.3803950
  H       2.3690560      1.0915530      3.6954660
  H       1.1734220      1.3947400      2.4206750
  C       4.3266930     -0.0230770      2.1621590
  H       4.7977040     -0.9380020      1.7742980
  H       4.4744310     -0.0307880      3.2563250
  H       4.8808640      0.8423560      1.7693700
  C      -2.6016760      2.0619040      0.0417360
  C      -1.6609320      2.6396630      1.1062260
  H      -2.0624570      2.5558160      2.1232850
  H      -1.5159530      3.7160100      0.9081480
  H      -0.6685460      2.1640800      1.0924750
  C      -2.1641870      2.6205190     -1.3141830
  H      -1.1623930      2.2701720     -1.6177290
  H      -2.1158870      3.7205930     -1.2425040
  H      -2.8702400      2.3871550     -2.1241960
  C      -4.0196110      2.5472970      0.3388510
  H      -4.7658640      2.1950010     -0.3870580
  H      -4.0219810      3.6510430      0.2976650
  H      -4.3597080      2.2711250      1.3481550
  C      -3.2017520     -0.5607150     -1.5914490
  C      -2.2375090     -0.3483310     -2.7655290
  H      -2.0307500      0.7061290     -2.9894530
  H      -2.6876520     -0.7880910     -3.6724900
  H      -1.2716640     -0.8611060     -2.6051310
  C      -3.3830600     -2.0740440     -1.4602400
  H      -2.4410340     -2.5974530     -1.2302940
  H      -3.7264090     -2.4617930     -2.4346080
  H      -4.1417420     -2.3653210     -0.7202090
  C      -4.5570410      0.0568560     -1.9352610
  H      -5.2976510     -0.0554370     -1.1293120
  H      -4.9637600     -0.4603670     -2.8217400
  H      -4.4897950      1.1228480     -2.1980530
  C      -3.2194570     -0.6044590      1.5573920
  C      -2.6636700     -2.0125980      1.7804420
  H      -2.8372370     -2.7049410      0.9460550
  H      -3.1586710     -2.4475890      2.6657550
  H      -1.5831560     -1.9863220      2.0014670
  C      -2.8288270      0.2025120      2.7961660
  H      -1.7382920      0.3488030      2.8785280
  H      -3.1480650     -0.3630020      3.6883760
  H      -3.3256800      1.1815200      2.8496170
  C      -4.7442100     -0.6635820      1.4716690
  H      -5.2044280      0.3206840      1.3008740
  H      -5.1344210     -1.0395360      2.4337890
  H      -5.1063640     -1.3520500      0.6941150
     83
rPES - 1 - [Pd(PtBu3)2(NO)]+ - Pd-N-O: 151.8224
  Pd     -0.0008300     -0.6404210     -0.2054850
  P       2.3433660      0.1801840      0.0118910
  P      -2.3485180      0.1760760      0.0020440
  O      -0.0241440     -3.5039200      0.3351400
  N      -0.0155830     -2.4989580     -0.2041550
  C       2.7007240      1.9629930     -0.6217690
  C       1.6132640      2.9082700     -0.1141110
  H       0.6166780      2.5959590     -0.4576650
  H       1.8042210      3.9122040     -0.5314890
  H       1.5827630      3.0142300      0.9773720
  C       2.5863220      1.9811590     -2.1473460
  H       3.4091930      1.4640540     -2.6600100
  H       2.6148470      3.0318390     -2.4833740
  H       1.6276600      1.5570060     -2.4970720
  C       4.0594710      2.5211500     -0.1997780
  H       4.1267330      2.6855350      0.8866000
  H       4.1910100      3.5091590     -0.6752150
  H       4.9108030      1.8998140     -0.5087190
  C       3.4179290     -1.0524400     -1.0233980
  C       2.7238730     -1.2950500     -2.3688940
  H       1.7117820     -1.7152140     -2.2440610
  H       3.3129070     -2.0355020     -2.9373470
  H       2.6436550     -0.3995700     -2.9976000
  C       3.4995310     -2.4127650     -0.3287900
  H       4.0832180     -2.3978600      0.6022770
  H       4.0122010     -3.1123140     -1.0109350
  H       2.5131560     -2.8514280     -0.1184360
  C       4.8484220     -0.5754380     -1.2780990
  H       4.9004860      0.3232980     -1.9089200
  H       5.3883120     -1.3709070     -1.8207530
  H       5.4089610     -0.3828840     -0.3510570
  C       2.8156580      0.0388420      1.8668640
  C       2.1342090     -1.2088970      2.4396800
  H       1.0333390     -1.1321730      2.3753230
  H       2.3896520     -1.2894360      3.5104870
  H       2.4451460     -2.1490380      1.9646990
  C       2.2394110      1.2291060      2.6347980
  H       2.7607100      2.1743080      2.4237720
  H       2.3605240      1.0345240      3.7143450
  H       1.1603530      1.3662020      2.4500000
  C       4.3188040     -0.0293250      2.1349390
  H       4.7921540     -0.9332360      1.7247870
  H       4.4801370     -0.0557220      3.2269290
  H       4.8615140      0.8472620      1.7515230
  C      -2.5468990      2.0843100      0.1016770
  C      -1.6182850      2.6125890      1.2026030
  H      -2.0523220      2.5208670      2.2056620
  H      -1.4361420      3.6879680      1.0320820
  H      -0.6398830      2.1086480      1.2081470
  C      -2.0853390      2.6796740     -1.2305110
  H      -1.0937380      2.3118800     -1.5444380
  H      -2.0068690      3.7747980     -1.1196910
  H      -2.7949840      2.4947980     -2.0499230
  C      -3.9633610      2.5796810      0.3913670
  H      -4.7014950      2.2647900     -0.3597870
  H      -3.9482830      3.6841150      0.3887440
  H      -4.3260400      2.2742650      1.3841930
  C      -3.1546860     -0.4732550     -1.6268380
  C      -2.1697920     -0.2380910     -2.7793990
  H      -1.9410390      0.8195430     -2.9638010
  H      -2.6135390     -0.6386780     -3.7074450
  H      -1.2152700     -0.7736960     -2.6228060
  C      -3.3621310     -1.9868840     -1.5488690
  H      -2.4325680     -2.5322430     -1.3194100
  H      -3.6945660     -2.3368270     -2.5411700
  H      -4.1381990     -2.2901580     -0.8320700
  C      -4.4947790      0.1766100     -1.9705360
  H      -5.2477760      0.0554330     -1.1774920
  H      -4.8985500     -0.3091310     -2.8759970
  H      -4.4054800      1.2478060     -2.2036100
  C      -3.2239680     -0.6188440      1.5174030
  C      -2.6987310     -2.0432580      1.7079030
  H      -2.8506100     -2.7017370      0.8425210
  H      -3.2329240     -2.5019630      2.5577820
  H      -1.6274490     -2.0421830      1.9712050
  C      -2.8426750      0.1418720      2.7881070
  H      -1.7518540      0.2720390      2.8918780
  H      -3.1822790     -0.4487420      3.6562640
  H      -3.3284520      1.1245910      2.8667630
  C      -4.7479860     -0.6497560      1.4029070
  H      -5.1895340      0.3453520      1.2476640
  H      -5.1618320     -1.0421250      2.3484390
  H      -5.1066610     -1.3135070      0.6026100
     83
rPES - 1 - [Pd(PtBu3)2(NO)]+ - Pd-N-O: 156.8224
  Pd     -0.0039930     -0.7081590     -0.1862030
  P       2.3151950      0.1992710      0.0114060
  P      -2.3217530      0.1932960     -0.0003210
  O      -0.0143250     -3.6037370      0.3097760
  N      -0.0073030     -2.5636630     -0.1558010
  C       2.6720690      1.9895520     -0.6028170
  C       1.5958960      2.9332100     -0.0696820
  H       0.5935370      2.6249510     -0.3970210
  H       1.7819340      3.9395650     -0.4833610
  H       1.5856800      3.0320560      1.0228420
  C       2.5375840      2.0249640     -2.1265670
  H       3.3519120      1.5109830     -2.6558970
  H       2.5646500      3.0789930     -2.4520130
  H       1.5733100      1.6068860     -2.4678490
  C       4.0373820      2.5404060     -0.1920230
  H       4.1178450      2.6933270      0.8951540
  H       4.1637120      3.5335840     -0.6580370
  H       4.8845430      1.9225600     -0.5181230
  C       3.3853040     -1.0194860     -1.0483030
  C       2.6768940     -1.2512340     -2.3884150
  H       1.6721420     -1.6872830     -2.2565010
  H       3.2676830     -1.9751150     -2.9761110
  H       2.5754170     -0.3476350     -3.0022790
  C       3.4834470     -2.3873280     -0.3710120
  H       4.0787390     -2.3798040      0.5527850
  H       3.9919530     -3.0754420     -1.0677920
  H       2.5024950     -2.8345600     -0.1540080
  C       4.8110450     -0.5340580     -1.3142460
  H       4.8529310      0.3716320     -1.9356850
  H       5.3475280     -1.3216300     -1.8715880
  H       5.3813910     -0.3500290     -0.3913940
  C       2.8092280      0.0354930      1.8598250
  C       2.1397340     -1.2209280      2.4280270
  H       1.0376680     -1.1479370      2.3795440
  H       2.4092170     -1.3115190      3.4945900
  H       2.4490080     -2.1547940      1.9395470
  C       2.2389770      1.2151370      2.6483790
  H       2.7584280      2.1629370      2.4447700
  H       2.3696860      1.0069370      3.7242590
  H       1.1582920      1.3546060      2.4749850
  C       4.3156110     -0.0311980      2.1101030
  H       4.7865680     -0.9294930      1.6852570
  H       4.4891510     -0.0686990      3.1999150
  H       4.8520150      0.8506480      1.7301430
  C      -2.5236950      2.0990200      0.1349530
  C      -1.6029550      2.6036600      1.2536140
  H      -2.0514700      2.5044330      2.2496340
  H      -1.4059210      3.6788810      1.0995250
  H      -0.6307030      2.0884160      1.2660850
  C      -2.0569100      2.7211440     -1.1832060
  H      -1.0694210      2.3530570     -1.5075720
  H      -1.9698460      3.8128430     -1.0475590
  H      -2.7693710      2.5606720     -2.0053250
  C      -3.9416730      2.5911860      0.4245890
  H      -4.6746240      2.2943610     -0.3389660
  H      -3.9233930      3.6954060      0.4447170
  H      -4.3132830      2.2669040      1.4079550
  C      -3.1162450     -0.4232410     -1.6481490
  C      -2.1212480     -0.1668440     -2.7873770
  H      -1.8927220      0.8942840     -2.9505420
  H      -2.5555110     -0.5516030     -3.7265610
  H      -1.1669400     -0.7033620     -2.6313550
  C      -3.3290860     -1.9375580     -1.6018120
  H      -2.4040350     -2.4903540     -1.3722290
  H      -3.6522860     -2.2671470     -2.6040780
  H      -4.1138260     -2.2519430     -0.8993680
  C      -4.4519240      0.2362740     -1.9908490
  H      -5.2118930      0.1018340     -1.2067040
  H      -4.8490200     -0.2313620     -2.9087440
  H      -4.3582200      1.3113460     -2.2031010
  C      -3.2172300     -0.6270760      1.4918590
  C      -2.7033780     -2.0577240      1.6662650
  H      -2.8411270     -2.6992290      0.7858880
  H      -3.2571270     -2.5287000      2.4966960
  H      -1.6376830     -2.0672390      1.9515340
  C      -2.8460660      0.1100440      2.7795530
  H      -1.7558570      0.2355810      2.8957730
  H      -3.1953370     -0.4944530      3.6342400
  H      -3.3296720      1.0926880      2.8707770
  C      -4.7402740     -0.6502250      1.3602880
  H      -5.1768490      0.3473510      1.2082770
  H      -5.1661450     -1.0490750      2.2977310
  H      -5.0922840     -1.3061280      0.5506450
     83
rPES - 1 - [Pd(PtBu3)2(NO)]+ - Pd-N-O: 161.8224
  Pd     -0.0057570     -0.7567790     -0.1585590
  P       2.2918990      0.2134930      0.0105900
  P      -2.2979050      0.2078800     -0.0025070
  O      -0.0272060     -3.6841330      0.2686360
  N      -0.0120890     -2.6113810     -0.1129170
  C       2.6549070      2.0035690     -0.6008390
  C       1.5879450      2.9505240     -0.0557870
  H       0.5820930      2.6459990     -0.3737700
  H       1.7738880      3.9568850     -0.4695300
  H       1.5889220      3.0475290      1.0369320
  C       2.5074360      2.0437090     -2.1233000
  H       3.3166680      1.5306930     -2.6613830
  H       2.5323180      3.0986350     -2.4460270
  H       1.5402440      1.6267630     -2.4572340
  C       4.0252250      2.5490080     -0.1996320
  H       4.1134120      2.7017790      0.8869820
  H       4.1512260      3.5419350     -0.6662420
  H       4.8685170      1.9290590     -0.5313460
  C       3.3546590     -1.0063700     -1.0585920
  C       2.6343700     -1.2356520     -2.3929200
  H       1.6311850     -1.6733190     -2.2532160
  H       3.2203390     -1.9568350     -2.9887490
  H       2.5256350     -0.3300550     -3.0027420
  C       3.4620560     -2.3755570     -0.3855690
  H       4.0663880     -2.3694030      0.5323320
  H       3.9652890     -3.0606870     -1.0890970
  H       2.4841910     -2.8253440     -0.1601140
  C       4.7778720     -0.5204160     -1.3374230
  H       4.8143280      0.3872360     -1.9560510
  H       5.3083210     -1.3063930     -1.9027370
  H       5.3572770     -0.3401950     -0.4194760
  C       2.8022580      0.0441190      1.8557930
  C       2.1393620     -1.2137330      2.4287050
  H       1.0366340     -1.1421000      2.3921700
  H       2.4198450     -1.3055630      3.4923470
  H       2.4449060     -2.1465970      1.9357600
  C       2.2404960      1.2219530      2.6530900
  H       2.7585290      2.1698910      2.4466260
  H       2.3820390      1.0110730      3.7270870
  H       1.1581620      1.3627090      2.4913890
  C       4.3109360     -0.0237430      2.0920800
  H       4.7777750     -0.9209280      1.6606050
  H       4.4943880     -0.0642360      3.1801820
  H       4.8441770      0.8588220      1.7096930
  C      -2.5054470      2.1116610      0.1515500
  C      -1.5915180      2.6045360      1.2810250
  H      -2.0448000      2.4916720      2.2734510
  H      -1.3953460      3.6818830      1.1418190
  H      -0.6186170      2.0908140      1.2914100
  C      -2.0344230      2.7493610     -1.1578500
  H      -1.0489550      2.3814750     -1.4869590
  H      -1.9428320      3.8387780     -1.0075080
  H      -2.7471430      2.6031100     -1.9824010
  C      -3.9255230      2.5997210      0.4379160
  H      -4.6537550      2.3089980     -0.3325930
  H      -3.9079780      3.7037370      0.4671370
  H      -4.3029320      2.2674480      1.4162550
  C      -3.0768480     -0.3896760     -1.6646190
  C      -2.0713080     -0.1175690     -2.7907920
  H      -1.8568670      0.9472550     -2.9485740
  H      -2.4878320     -0.5066010     -3.7362060
  H      -1.1105230     -0.6391170     -2.6231150
  C      -3.2886940     -1.9045630     -1.6375450
  H      -2.3640940     -2.4588190     -1.4098770
  H      -3.6073420     -2.2227370     -2.6449170
  H      -4.0762300     -2.2275640     -0.9421350
  C      -4.4104000      0.2712380     -2.0127710
  H      -5.1795060      0.1208950     -1.2405540
  H      -4.7942550     -0.1824450     -2.9432340
  H      -4.3185850      1.3499810     -2.2057030
  C      -3.2136870     -0.6264580      1.4722830
  C      -2.7116450     -2.0618030      1.6433970
  H      -2.8406710     -2.6959050      0.7561790
  H      -3.2819930     -2.5345010      2.4615250
  H      -1.6507120     -2.0813890      1.9458460
  C      -2.8548050      0.0982060      2.7706650
  H      -1.7655640      0.2207710      2.8992850
  H      -3.2140390     -0.5130830      3.6163490
  H      -3.3371170      1.0810130      2.8660130
  C      -4.7352260     -0.6430590      1.3216660
  H      -5.1669030      0.3560640      1.1671060
  H      -5.1744130     -1.0436520      2.2522070
  H      -5.0785130     -1.2955170      0.5054190
     83
rPES - 1 - [Pd(PtBu3)2(NO)]+ - Pd-N-O: 166.8224
  Pd     -0.0092410     -0.7924320     -0.1160050
  P       2.2759400      0.2195650      0.0103560
  P      -2.2761520      0.2228200     -0.0033480
  O      -0.1146330     -3.7484490      0.2147830
  N      -0.0499630     -2.6481820     -0.0693020
  C       2.6516330      1.9926140     -0.6405660
  C       1.6017420      2.9633870     -0.1047780
  H       0.5894020      2.6630350     -0.4038720
  H       1.7937900      3.9577650     -0.5439760
  H       1.6170510      3.0858090      0.9852620
  C       2.4856840      1.9999230     -2.1617050
  H       3.2850250      1.4692140     -2.6974350
  H       2.5135430      3.0469840     -2.5089140
  H       1.5116930      1.5816190     -2.4738650
  C       4.0315090      2.5339670     -0.2673760
  H       4.1304400      2.7169210      0.8136530
  H       4.1634460      3.5120540     -0.7628000
  H       4.8655510      1.8963790     -0.5883330
  C       3.3249050     -1.0308600     -1.0402760
  C       2.5949210     -1.2843140     -2.3651140
  H       1.5922120     -1.7180580     -2.2103160
  H       3.1756510     -2.0176770     -2.9511860
  H       2.4825540     -0.3903860     -2.9915630
  C       3.4303410     -2.3861870     -0.3390820
  H       4.0473030     -2.3648430      0.5701870
  H       3.9185790     -3.0907190     -1.0339810
  H       2.4518960     -2.8223270     -0.0896980
  C       4.7490830     -0.5602410     -1.3405130
  H       4.7864680      0.3310380     -1.9824950
  H       5.2711330     -1.3634470     -1.8892010
  H       5.3360640     -0.3601760     -0.4315980
  C       2.8026400      0.0841550      1.8546920
  C       2.1386980     -1.1577160      2.4603410
  H       1.0358930     -1.0845200      2.4279870
  H       2.4245020     -1.2252020      3.5244320
  H       2.4394270     -2.1025040      1.9878510
  C       2.2543860      1.2812330      2.6323530
  H       2.7755760      2.2218480      2.4018540
  H       2.4041700      1.0920630      3.7092800
  H       1.1714030      1.4242280      2.4772120
  C       4.3127120      0.0123930      2.0799350
  H       4.7708030     -0.8956630      1.6621250
  H       4.5048280     -0.0080650      3.1671390
  H       4.8477680      0.8842150      1.6763090
  C      -2.4732110      2.1298950      0.1164310
  C      -1.5632940      2.6374860      1.2426520
  H      -2.0242250      2.5456220      2.2336910
  H      -1.3594310      3.7108990      1.0854450
  H      -0.5935910      2.1185510      1.2695720
  C      -1.9927970      2.7402010     -1.2027200
  H      -1.0120680      2.3547220     -1.5251180
  H      -1.8881960      3.8308280     -1.0707730
  H      -2.7068640      2.5886380     -2.0251010
  C      -3.8916540      2.6319080      0.3871850
  H      -4.6189230      2.3291630     -0.3795010
  H      -3.8675350      3.7361710      0.3928980
  H      -4.2742420      2.3228800      1.3711910
  C      -3.0501220     -0.3967900     -1.6605560
  C      -2.0347930     -0.1537880     -2.7844980
  H      -1.8136630      0.9064900     -2.9625540
  H      -2.4461050     -0.5603250     -3.7248130
  H      -1.0778080     -0.6757490     -2.5980420
  C      -3.2793300     -1.9084950     -1.6087410
  H      -2.3628440     -2.4703760     -1.3680610
  H      -3.5980320     -2.2399840     -2.6117710
  H      -4.0734740     -2.2100280     -0.9111560
  C      -4.3755570      0.2698380     -2.0292590
  H      -5.1515650      0.1381950     -1.2605080
  H      -4.7562070     -0.1963030     -2.9548680
  H      -4.2739700      1.3443110     -2.2396950
  C      -3.2085900     -0.5795430      1.4799340
  C      -2.7271170     -2.0185610      1.6790530
  H      -2.8646920     -2.6674060      0.8037750
  H      -3.3065720     -2.4668700      2.5044770
  H      -1.6671180     -2.0490210      1.9843800
  C      -2.8480290      0.1631890      2.7676730
  H      -1.7582560      0.2785130      2.8988230
  H      -3.2162470     -0.4301930      3.6221710
  H      -3.3217390      1.1517550      2.8442930
  C      -4.7295260     -0.5811210      1.3211900
  H      -5.1492520      0.4202530      1.1497190
  H      -5.1780850     -0.9629790      2.2551400
  H      -5.0757860     -1.2418300      0.5127780
     83
rPES - 1 - [Pd(PtBu3)2(NO)]+ - Pd-N-O: 171.8224
  Pd     -0.0160120     -0.8197350     -0.0622250
  P       2.2642200      0.2201150      0.0092520
  P      -2.2579040      0.2363640     -0.0047410
  O      -0.2265560     -3.7944490      0.1468000
  N      -0.0994930     -2.6761430     -0.0208010
  C       2.6576220      1.9779390     -0.6730000
  C       1.6313000      2.9738540     -0.1377190
  H       0.6105780      2.6851350     -0.4169710
  H       1.8325750      3.9576270     -0.5962580
  H       1.6646990      3.1142380      0.9497080
  C       2.4682020      1.9638660     -2.1913840
  H       3.2488040      1.4093560     -2.7306080
  H       2.5098150      3.0043720     -2.5565510
  H       1.4814650      1.5590070     -2.4806140
  C       4.0502900      2.5053710     -0.3284490
  H       4.1657830      2.7066270      0.7476890
  H       4.1893720      3.4724270     -0.8431890
  H       4.8709970      1.8504380     -0.6483050
  C       3.2885450     -1.0599600     -1.0323860
  C       2.5384720     -1.3287620     -2.3429800
  H       1.5390380     -1.7622040     -2.1673450
  H       3.1105380     -2.0679860     -2.9302810
  H       2.4138850     -0.4419050     -2.9773380
  C       3.3918270     -2.4044210     -0.3099920
  H       4.0286810     -2.3748710      0.5852810
  H       3.8564030     -3.1270310     -1.0025870
  H       2.4134060     -2.8229610     -0.0311290
  C       4.7129760     -0.6090090     -1.3605920
  H       4.7502960      0.2677000     -2.0223850
  H       5.2207170     -1.4287710     -1.8981310
  H       5.3132500     -0.3949270     -0.4636540
  C       2.8141420      0.1079580      1.8496940
  C       2.1463260     -1.1172740      2.4841890
  H       1.0436060     -1.0367200      2.4621730
  H       2.4427090     -1.1678980      3.5463500
  H       2.4348820     -2.0723710      2.0254430
  C       2.2875920      1.3223430      2.6151990
  H       2.8139220      2.2543090      2.3625520
  H       2.4501930      1.1492250      3.6929760
  H       1.2037740      1.4723170      2.4724780
  C       4.3259060      0.0237490      2.0576880
  H       4.7691460     -0.8948610      1.6471500
  H       4.5311580      0.0165640      3.1426900
  H       4.8651670      0.8838180      1.6352490
  C      -2.4290210      2.1469940      0.0867230
  C      -1.5225590      2.6583620      1.2138530
  H      -1.9916780      2.5818860      2.2022640
  H      -1.3074110      3.7279700      1.0462560
  H      -0.5579980      2.1308420      1.2541020
  C      -1.9294110      2.7293890     -1.2380420
  H      -0.9565310      2.3173670     -1.5511790
  H      -1.8008830      3.8190940     -1.1203050
  H      -2.6435370      2.5825280     -2.0612340
  C      -3.8423520      2.6730920      0.3382720
  H      -4.5687440      2.3651330     -0.4270930
  H      -3.8032040      3.7768190      0.3225920
  H      -4.2350640      2.3885400      1.3257130
  C      -3.0261060     -0.3949370     -1.6604600
  C      -1.9978890     -0.1840900     -2.7789340
  H      -1.7656340      0.8704360     -2.9759740
  H      -2.4041000     -0.6056390     -3.7148180
  H      -1.0475200     -0.7098580     -2.5719690
  C      -3.2806680     -1.9016990     -1.5884440
  H      -2.3752810     -2.4759690     -1.3360710
  H      -3.6008180     -2.2420320     -2.5880160
  H      -4.0826350     -2.1797260     -0.8900100
  C      -4.3380730      0.2860160     -2.0508850
  H      -5.1237810      0.1748590     -1.2888400
  H      -4.7155980     -0.1866940     -2.9744300
  H      -4.2194520      1.3560760     -2.2740810
  C      -3.2157870     -0.5314660      1.4816960
  C      -2.7655730     -1.9771870      1.7057700
  H      -2.9125680     -2.6368340      0.8401430
  H      -3.3598610     -2.3994690      2.5343450
  H      -1.7082600     -2.0264750      2.0180020
  C      -2.8505660      0.2224620      2.7616900
  H      -1.7596560      0.3209420      2.8984630
  H      -3.2346190     -0.3522210      3.6219400
  H      -3.3073730      1.2201250      2.8210230
  C      -4.7353620     -0.5061770      1.3107230
  H      -5.1348770      0.5007900      1.1244690
  H      -5.1981940     -0.8685380      2.2454800
  H      -5.0878910     -1.1698640      0.5073410
     83
rPES - 1 - [Pd(PtBu3)2(NO)]+ - Pd-N-O: 176.8224
  Pd     -0.0150070     -0.8302740     -0.0145620
  P       2.2569550      0.2239000      0.0060790
  P      -2.2534710      0.2393180     -0.0076890
  O      -0.1978910     -3.8195270      0.0706820
  N      -0.0959230     -2.6876570      0.0167660
  C       2.6461590      1.9722690     -0.7051560
  C       1.6218480      2.9745890     -0.1783150
  H       0.5994220      2.6775070     -0.4415120
  H       1.8151140      3.9504940     -0.6566800
  H       1.6658380      3.1350270      0.9059820
  C       2.4503500      1.9373510     -2.2222960
  H       3.2263440      1.3724610     -2.7571640
  H       2.4941930      2.9724930     -2.6021300
  H       1.4611670      1.5324590     -2.5020370
  C       4.0403270      2.5052000     -0.3750590
  H       4.1625040      2.7187730      0.6978650
  H       4.1746900      3.4664810     -0.9016890
  H       4.8596650      1.8475290     -0.6930240
  C       3.2761250     -1.0710080     -1.0212320
  C       2.5148130     -1.3620230     -2.3204180
  H       1.5225800     -1.8049060     -2.1284030
  H       3.0885570     -2.1002540     -2.9073510
  H       2.3710140     -0.4829240     -2.9616320
  C       3.3909280     -2.4033070     -0.2783360
  H       4.0400700     -2.3579750      0.6074620
  H       3.8471000     -3.1365950     -0.9652970
  H       2.4175690     -2.8183580      0.0220020
  C       4.6964850     -0.6214670     -1.3691980
  H       4.7257630      0.2420570     -2.0484560
  H       5.2031700     -1.4498960     -1.8942470
  H       5.3025930     -0.3878360     -0.4812210
  C       2.8204980      0.1428380      1.8455650
  C       2.1601160     -1.0726800      2.5059810
  H       1.0570460     -0.9942480      2.4937810
  H       2.4668810     -1.1053410      3.5658810
  H       2.4454680     -2.0347600      2.0600690
  C       2.2975700      1.3688730      2.5945370
  H       2.8192540      2.2977050      2.3216390
  H       2.4693980      1.2145220      3.6737440
  H       1.2121810      1.5136800      2.4583920
  C       4.3336980      0.0629740      2.0440560
  H       4.7740760     -0.8628200      1.6468110
  H       4.5466050      0.0752410      3.1275470
  H       4.8698660      0.9150430      1.6025200
  C      -2.4306900      2.1495910      0.0673920
  C      -1.5282640      2.6731760      1.1921280
  H      -1.9992160      2.6021600      2.1800860
  H      -1.3171220      3.7423460      1.0167610
  H      -0.5617250      2.1496600      1.2386580
  C      -1.9294100      2.7201990     -1.2619350
  H      -0.9581760      2.3024210     -1.5718660
  H      -1.7976160      3.8104910     -1.1534980
  H      -2.6441470      2.5682330     -2.0836550
  C      -3.8455760      2.6751920      0.3103780
  H      -4.5697790      2.3553820     -0.4522450
  H      -3.8094470      3.7787190      0.2807240
  H      -4.2390830      2.4018590      1.3006960
  C      -3.0107130     -0.4084170     -1.6618570
  C      -1.9767890     -0.2065690     -2.7766720
  H      -1.7550820      0.8469960     -2.9903510
  H      -2.3719690     -0.6483390     -3.7079050
  H      -1.0222300     -0.7176270     -2.5532470
  C      -3.2619250     -1.9149290     -1.5754580
  H      -2.3554230     -2.4841310     -1.3155510
  H      -3.5794680     -2.2663200     -2.5720110
  H      -4.0639850     -2.1881030     -0.8752390
  C      -4.3221480      0.2648280     -2.0667410
  H      -5.1133910      0.1557090     -1.3102020
  H      -4.6904770     -0.2156340     -2.9900250
  H      -4.2061320      1.3338280     -2.2961780
  C      -3.2203640     -0.5188990      1.4794120
  C      -2.7761630     -1.9643710      1.7203030
  H      -2.9132030     -2.6317290      0.8588600
  H      -3.3821850     -2.3774710      2.5449860
  H      -1.7230470     -2.0145850      2.0459130
  C      -2.8593490      0.2449630      2.7549000
  H      -1.7686440      0.3429740      2.8952340
  H      -3.2476750     -0.3216230      3.6185940
  H      -3.3146640      1.2439000      2.8038180
  C      -4.7390980     -0.4915510      1.3005890
  H      -5.1354020      0.5147220      1.1041740
  H      -5.2077160     -0.8453100      2.2357850
  H      -5.0890340     -1.1608660      0.5006180
     83
rPES - 3 - [Pt(PtBu3)2(NO)]+ - Pt-N-O: 121.1834
  Pt      0.0005980     -0.2332200     -0.0732420
  P       2.4113540      0.1239850      0.0150810
  P      -2.4200840      0.1112180      0.0056570
  O       0.1022110     -2.9088940      0.3694370
  N      -0.0207780     -2.1191950     -0.4685520
  C       2.7473530      1.9074820     -0.6195790
  C       1.6616150      2.8417300     -0.0815090
  H       0.6630290      2.5551440     -0.4524290
  H       1.8588880      3.8594750     -0.4608770
  H       1.6210300      2.9073450      1.0130350
  C       2.6058830      1.9450720     -2.1427260
  H       3.4183040      1.4324090     -2.6760010
  H       2.6339920      3.0007210     -2.4630650
  H       1.6404700      1.5295740     -2.4812920
  C       4.1139760      2.4622770     -0.2196750
  H       4.2111220      2.6084850      0.8667890
  H       4.2350750      3.4567760     -0.6837260
  H       4.9556320      1.8440350     -0.5614390
  C       3.4031230     -1.1213890     -1.0723090
  C       2.6625320     -1.3324530     -2.3969830
  H       1.6528450     -1.7491640     -2.2519880
  H       3.2300070     -2.0661360     -2.9949540
  H       2.5713690     -0.4246430     -3.0058610
  C       3.4859200     -2.4910580     -0.3927550
  H       4.1006920     -2.4915020      0.5182400
  H       3.9710720     -3.1860200     -1.0991940
  H       2.5037470     -2.9237490     -0.1545540
  C       4.8316420     -0.6578730     -1.3620120
  H       4.8774180      0.2469310     -1.9847470
  H       5.3443340     -1.4546630     -1.9281860
  H       5.4212810     -0.4832520     -0.4496100
  C       2.9358320     -0.0386000      1.8511150
  C       2.2555010     -1.2833030      2.4316760
  H       1.1553580     -1.1989960      2.3909460
  H       2.5388570     -1.3708090      3.4947270
  H       2.5435430     -2.2230510      1.9435300
  C       2.3970410      1.1511340      2.6473850
  H       2.9033250      2.0993800      2.4145940
  H       2.5732670      0.9529440      3.7185370
  H       1.3086180      1.2817450      2.5198460
  C       4.4458870     -0.1270130      2.0677440
  H       4.8928380     -1.0320320      1.6312470
  H       4.6411480     -0.1708330      3.1534150
  H       4.9881880      0.7478330      1.6792850
  C      -2.6997640      2.0112920      0.0735070
  C      -1.7930540      2.6139350      1.1544490
  H      -2.1727350      2.4596390      2.1714130
  H      -1.7330790      3.7046910      0.9964000
  H      -0.7637320      2.2212130      1.1216190
  C      -2.2751460      2.6160840     -1.2670820
  H      -1.2520030      2.3262460     -1.5632540
  H      -2.2891090      3.7153830     -1.1735910
  H      -2.9571730      2.3607080     -2.0905650
  C      -4.1381950      2.4334290      0.3695120
  H      -4.8652990      2.0606270     -0.3653950
  H      -4.1864310      3.5363440      0.3428570
  H      -4.4716970      2.1293310      1.3727740
  C      -3.1710160     -0.6057740     -1.6154870
  C      -2.2055560     -0.3271380     -2.7741350
  H      -2.0491980      0.7399200     -2.9766690
  H      -2.6304830     -0.7708580     -3.6910220
  H      -1.2185570     -0.7928770     -2.6135150
  C      -3.2883620     -2.1276120     -1.5108590
  H      -2.3286310     -2.6155050     -1.2772000
  H      -3.6002630     -2.5112260     -2.4972370
  H      -4.0459530     -2.4625520     -0.7883770
  C      -4.5483310     -0.0385980     -1.9589800
  H      -5.2910680     -0.1962670     -1.1627040
  H      -4.9243630     -0.5574590     -2.8577210
  H      -4.5226920      1.0334630     -2.2040940
  C      -3.2342350     -0.7065990      1.5365950
  C      -2.6278090     -2.0975260      1.7384940
  H      -2.7580410     -2.7776900      0.8867720
  H      -3.1253860     -2.5689100      2.6033830
  H      -1.5540710     -2.0392590      1.9803090
  C      -2.8820740      0.0911260      2.7929800
  H      -1.7975690      0.2742940      2.8860970
  H      -3.1856790     -0.5045230      3.6708390
  H      -3.4165990      1.0492070      2.8631620
  C      -4.7547050     -0.8197150      1.4332820
  H      -5.2510730      0.1491040      1.2753670
  H      -5.1390830     -1.2278490      2.3843780
  H      -5.0817870     -1.5080080      0.6400370
     83
rPES - 3 - [Pt(PtBu3)2(NO)]+ - Pt-N-O: 126.1834
  Pt      0.0027780     -0.2457360     -0.1018150
  P       2.4099970      0.1298480      0.0161390
  P      -2.4175750      0.1183620      0.0079240
  O       0.0764400     -2.9720130      0.3444340
  N      -0.0236380     -2.1332000     -0.4450210
  C       2.7561140      1.8854860     -0.6861320
  C       1.6565880      2.8382070     -0.2131720
  H       0.6673200      2.5318000     -0.5936800
  H       1.8597510      3.8395200     -0.6312030
  H       1.5910380      2.9498160      0.8763830
  C       2.6492600      1.8575780     -2.2121740
  H       3.4765430      1.3272160     -2.7032680
  H       2.6803370      2.8988000     -2.5764320
  H       1.6939930      1.4230590     -2.5553870
  C       4.1129860      2.4595200     -0.2804820
  H       4.1863450      2.6523040      0.8005350
  H       4.2434510      3.4333310     -0.7842110
  H       4.9622280      1.8283330     -0.5770360
  C       3.4286950     -1.1563660     -0.9967550
  C       2.7227230     -1.4209460     -2.3307770
  H       1.7033670     -1.8172370     -2.1968540
  H       3.2972100     -2.1889420     -2.8766690
  H       2.6623830     -0.5419110     -2.9842770
  C       3.4917380     -2.4961440     -0.2582670
  H       4.0893520     -2.4596380      0.6633640
  H       3.9861840     -3.2235280     -0.9244270
  H       2.5030770     -2.9129440     -0.0190100
  C       4.8646870     -0.7058030     -1.2695220
  H       4.9274440      0.1748930     -1.9245480
  H       5.3886260     -1.5242530     -1.7929460
  H       5.4330950     -0.4977140     -0.3507860
  C       2.8979590      0.0445510      1.8679660
  C       2.2051750     -1.1742520      2.4877000
  H       1.1059680     -1.0901510      2.4243200
  H       2.4692520     -1.2174740      3.5584650
  H       2.5012940     -2.1337800      2.0447980
  C       2.3475770      1.2673240      2.6037590
  H       2.8559570      2.2052800      2.3364680
  H       2.5096350      1.1164760      3.6848230
  H       1.2611020      1.3902960      2.4561930
  C       4.4037430     -0.0364540      2.1160490
  H       4.8565440     -0.9610030      1.7293390
  H       4.5790280     -0.0313640      3.2059680
  H       4.9550730      0.8191270      1.6984170
  C      -2.7025160      2.0191190      0.0184320
  C      -1.7787690      2.6619840      1.0602090
  H      -2.1279780      2.5265630      2.0906150
  H      -1.7423160      3.7493040      0.8739680
  H      -0.7452960      2.2847030      1.0063100
  C      -2.3031920      2.5791870     -1.3490670
  H      -1.2857960      2.2780350     -1.6543110
  H      -2.3139900      3.6809780     -1.2913490
  H      -3.0005760      2.2984480     -2.1511840
  C      -4.1367340      2.4462640      0.3274920
  H      -4.8771410      2.0456820     -0.3787230
  H      -4.1897720      3.5473910      0.2631250
  H      -4.4488240      2.1767440      1.3474760
  C      -3.2021130     -0.6524890     -1.5729850
  C      -2.2632690     -0.4087490     -2.7607970
  H      -2.1195140      0.6514280     -3.0045090
  H      -2.7038380     -0.8877010     -3.6522020
  H      -1.2698070     -0.8621600     -2.6047180
  C      -3.3127180     -2.1704630     -1.4174930
  H      -2.3458690     -2.6492810     -1.1955400
  H      -3.6505630     -2.5852030     -2.3824860
  H      -4.0495530     -2.4837000     -0.6644590
  C      -4.5886820     -0.1007080     -1.9038220
  H      -5.3141350     -0.2403440     -1.0885050
  H      -4.9801270     -0.6456980     -2.7802360
  H      -4.5739910      0.9644000     -2.1780410
  C      -3.1962450     -0.6517310      1.5816140
  C      -2.5814840     -2.0338580      1.8148310
  H      -2.7399230     -2.7444100      0.9932320
  H      -3.0495510     -2.4731310      2.7124730
  H      -1.5001130     -1.9668670      2.0177710
  C      -2.8210110      0.1879510      2.8035040
  H      -1.7355320      0.3770730      2.8684340
  H      -3.1052460     -0.3786470      3.7067060
  H      -3.3570320      1.1465860      2.8521710
  C      -4.7182010     -0.7724540      1.5149280
  H      -5.2211200      0.1887860      1.3332060
  H      -5.0807340     -1.1472000      2.4881080
  H      -5.0601770     -1.4898980      0.7544360
     83
rPES - 3 - [Pt(PtBu3)2(NO)]+ - Pt-N-O: 131.1834
  Pt      0.0054330     -0.2621280     -0.1198140
  P       2.4072670      0.1380630      0.0187980
  P      -2.4140180      0.1267040      0.0108490
  O       0.0629490     -3.0346920      0.3285970
  N      -0.0180950     -2.1511400     -0.4099340
  C       2.7538370      1.8896930     -0.6943040
  C       1.6475910      2.8421950     -0.2377760
  H       0.6619560      2.5277910     -0.6212020
  H       1.8495690      3.8405750     -0.6633570
  H       1.5742340      2.9625620      0.8503030
  C       2.6608260      1.8501880     -2.2208640
  H       3.4941020      1.3185570     -2.7002590
  H       2.6925120      2.8888350     -2.5923520
  H       1.7100430      1.4107220     -2.5700790
  C       4.1056630      2.4706140     -0.2818810
  H       4.1707310      2.6698920      0.7984420
  H       4.2364420      3.4419180     -0.7903670
  H       4.9589940      1.8405550     -0.5690110
  C       3.4361760     -1.1525050     -0.9783930
  C       2.7408280     -1.4270500     -2.3160840
  H       1.7193380     -1.8193330     -2.1870020
  H       3.3181370     -2.2009640     -2.8505140
  H       2.6884540     -0.5536120     -2.9776930
  C       3.4943270     -2.4869970     -0.2304510
  H       4.0870170     -2.4445290      0.6940820
  H       3.9915320     -3.2196190     -0.8887580
  H       2.5037250     -2.9009750      0.0060410
  C       4.8735730     -0.7022110     -1.2433850
  H       4.9399510      0.1743080     -1.9035950
  H       5.4023960     -1.5232910     -1.7577330
  H       5.4348790     -0.4873960     -0.3219210
  C       2.8820820      0.0657630      1.8747450
  C       2.1903500     -1.1520020      2.4976890
  H       1.0915110     -1.0821640      2.4121370
  H       2.4343030     -1.1778730      3.5737500
  H       2.5076440     -2.1136380      2.0743850
  C       2.3223920      1.2914780      2.5983390
  H       2.8292210      2.2292200      2.3273650
  H       2.4781400      1.1491960      3.6814590
  H       1.2368190      1.4096100      2.4421980
  C       4.3864030     -0.0088500      2.1341180
  H       4.8449010     -0.9344010      1.7564800
  H       4.5536550      0.0034630      3.2252430
  H       4.9381820      0.8458510      1.7153040
  C      -2.7037890      2.0272110      0.0039760
  C      -1.7806360      2.6849360      1.0368420
  H      -2.1304450      2.5638130      2.0688890
  H      -1.7460750      3.7696300      0.8356350
  H      -0.7476060      2.3071780      0.9877440
  C      -2.3085770      2.5719040     -1.3708470
  H      -1.2912220      2.2688350     -1.6746220
  H      -2.3209240      3.6742750     -1.3265080
  H      -3.0070410      2.2802860     -2.1681480
  C      -4.1387460      2.4535210      0.3109190
  H      -4.8794770      2.0439210     -0.3895960
  H      -4.1944100      3.5538040      0.2353140
  H      -4.4482700      2.1940040      1.3342740
  C      -3.2096270     -0.6610410     -1.5572420
  C      -2.2783810     -0.4299110     -2.7535110
  H      -2.1335620      0.6277280     -3.0076410
  H      -2.7258650     -0.9156470     -3.6377920
  H      -1.2850080     -0.8846330     -2.5999980
  C      -3.3185340     -2.1773960     -1.3856940
  H      -2.3501620     -2.6532080     -1.1643960
  H      -3.6614400     -2.6020000     -2.3445910
  H      -4.0509250     -2.4837730     -0.6256220
  C      -4.5981870     -0.1130350     -1.8859830
  H      -5.3182870     -0.2405370     -1.0639770
  H      -4.9959850     -0.6696730     -2.7521580
  H      -4.5843260      0.9481450     -2.1751580
  C      -3.1800430     -0.6297990      1.5975490
  C      -2.5600060     -2.0075710      1.8416140
  H      -2.7261400     -2.7284070      1.0305870
  H      -3.0177630     -2.4365570      2.7494670
  H      -1.4765250     -1.9361840      2.0326560
  C      -2.8004120      0.2244700      2.8077760
  H      -1.7155080      0.4184880      2.8637180
  H      -3.0772720     -0.3328510      3.7189900
  H      -3.3396260      1.1816340      2.8484990
  C      -4.7021750     -0.7557140      1.5420910
  H      -5.2090190      0.2020770      1.3533740
  H      -5.0570360     -1.1206610      2.5217950
  H      -5.0475650     -1.4823200      0.7919890
     83
rPES - 3 - [Pt(PtBu3)2(NO)]+ - Pt-N-O: 136.1834
  Pt      0.0074970     -0.2910880     -0.1383540
  P       2.4017740      0.1488350      0.0198200
  P      -2.4076640      0.1382050      0.0127480
  O       0.0477180     -3.1030140      0.3270030
  N      -0.0171910     -2.1822250     -0.3635050
  C       2.7536780      1.8846940     -0.7296740
  C       1.6427000      2.8464110     -0.3061350
  H       0.6600020      2.5186080     -0.6851710
  H       1.8455860      3.8333340     -0.7571160
  H       1.5629790      2.9954460      0.7779400
  C       2.6778490      1.8096850     -2.2557850
  H       3.5170160      1.2675910     -2.7126580
  H       2.7134930      2.8393790     -2.6509990
  H       1.7314220      1.3616650     -2.6060280
  C       4.1008290      2.4757000     -0.3162180
  H       4.1550280      2.6975410      0.7602810
  H       4.2351440      3.4364280     -0.8435320
  H       4.9576800      1.8412230     -0.5821400
  C       3.4440760     -1.1628920     -0.9363010
  C       2.7664000     -1.4686270     -2.2762060
  H       1.7419420     -1.8545130     -2.1517840
  H       3.3488590     -2.2569640     -2.7832390
  H       2.7259790     -0.6119070     -2.9598420
  C       3.4905260     -2.4797050     -0.1571810
  H       4.0691860     -2.4162370      0.7749660
  H       3.9968060     -3.2277000     -0.7908190
  H       2.4960060     -2.8878300      0.0734340
  C       4.8849040     -0.7192340     -1.1935910
  H       4.9594030      0.1397550     -1.8756510
  H       5.4207110     -1.5529840     -1.6795340
  H       5.4339750     -0.4799960     -0.2708450
  C       2.8587970      0.1200590      1.8816830
  C       2.1597180     -1.0812500      2.5280650
  H       1.0616350     -1.0071800      2.4377970
  H       2.3997160     -1.0853200      3.6053350
  H       2.4737970     -2.0532890      2.1265830
  C       2.2953600      1.3642700      2.5699790
  H       2.8095740      2.2933130      2.2834850
  H       2.4375760      1.2466340      3.6579240
  H       1.2125570      1.4834490      2.3974560
  C       4.3606150      0.0489690      2.1564970
  H       4.8200850     -0.8879450      1.8092290
  H       4.5180820      0.0916250      3.2482990
  H       4.9184740      0.8901550      1.7188650
  C      -2.6925980      2.0395550     -0.0173010
  C      -1.7621180      2.7096170      1.0007280
  H      -2.1073390      2.6055430      2.0362210
  H      -1.7257220      3.7910690      0.7829800
  H      -0.7312990      2.3268440      0.9508530
  C      -2.3042840      2.5631970     -1.4021000
  H      -1.2907430      2.2503010     -1.7087110
  H      -2.3101760      3.6661320     -1.3731690
  H      -3.0098820      2.2641800     -2.1903650
  C      -4.1250700      2.4730110      0.2918150
  H      -4.8706100      2.0568950     -0.3996320
  H      -4.1783070      3.5724350      0.2030210
  H      -4.4297610      2.2269440      1.3199850
  C      -3.2214070     -0.6676420     -1.5377900
  C      -2.3002290     -0.4575130     -2.7456920
  H      -2.1496180      0.5958330     -3.0138530
  H      -2.7597900     -0.9501980     -3.6198840
  H      -1.3089380     -0.9184000     -2.5964320
  C      -3.3349390     -2.1810780     -1.3447920
  H      -2.3663710     -2.6576550     -1.1264790
  H      -3.6887890     -2.6171330     -2.2945340
  H      -4.0610540     -2.4744130     -0.5736460
  C      -4.6104130     -0.1181790     -1.8622410
  H      -5.3230780     -0.2272930     -1.0311640
  H      -5.0196540     -0.6875540     -2.7147080
  H      -4.5937680      0.9377010     -2.1700530
  C      -3.1648660     -0.5945730      1.6150800
  C      -2.5460920     -1.9698900      1.8748060
  H      -2.7189370     -2.7014950      1.0749470
  H      -2.9985420     -2.3853500      2.7915680
  H      -1.4612020     -1.8976350      2.0579590
  C      -2.7774770      0.2765220      2.8105880
  H      -1.6923470      0.4704720      2.8573750
  H      -3.0498900     -0.2670330      3.7314180
  H      -3.3154070      1.2347960      2.8400640
  C      -4.6875550     -0.7184850      1.5706230
  H      -5.1936590      0.2373720      1.3705320
  H      -5.0370070     -1.0676800      2.5579790
  H      -5.0390820     -1.4557310      0.8339640
     83
rPES - 3 - [Pt(PtBu3)2(NO)]+ - Pt-N-O: 141.1834
  Pt      0.0082310     -0.3425500     -0.1575930
  P       2.3892590      0.1656020      0.0216320
  P      -2.3962290      0.1560200      0.0131510
  O       0.0296720     -3.1832190      0.3433230
  N      -0.0145840     -2.2327320     -0.3044300
  C       2.7431250      1.9017590     -0.7286340
  C       1.6352940      2.8686040     -0.3099940
  H       0.6510070      2.5408850     -0.6826760
  H       1.8415530      3.8516340     -0.7678070
  H       1.5589630      3.0254020      0.7731610
  C       2.6714360      1.8229930     -2.2546790
  H       3.5110630      1.2785790     -2.7079340
  H       2.7091980      2.8515010     -2.6526970
  H       1.7252920      1.3750870     -2.6062460
  C       4.0901210      2.4909880     -0.3115450
  H       4.1387480      2.7170960      0.7643980
  H       4.2280920      3.4497010     -0.8415920
  H       4.9475630      1.8548580     -0.5708300
  C       3.4448800     -1.1437940     -0.9258530
  C       2.7756900     -1.4565320     -2.2685130
  H       1.7531150     -1.8485050     -2.1475100
  H       3.3655300     -2.2420580     -2.7713930
  H       2.7327270     -0.6015550     -2.9540840
  C       3.4917580     -2.4582940     -0.1434550
  H       4.0659260     -2.3914040      0.7911940
  H       4.0020010     -3.2070390     -0.7730000
  H       2.4971450     -2.8679790      0.0837280
  C       4.8855400     -0.6964970     -1.1776020
  H       4.9603570      0.1585570     -1.8645620
  H       5.4271720     -1.5310020     -1.6557380
  H       5.4287190     -0.4497320     -0.2533530
  C       2.8347200      0.1409250      1.8862650
  C       2.1353320     -1.0613040      2.5308620
  H       1.0373240     -0.9854990      2.4421220
  H       2.3766460     -1.0687690      3.6077960
  H       2.4463310     -2.0329590      2.1258410
  C       2.2646520      1.3854970      2.5684130
  H       2.7850650      2.3131560      2.2884590
  H       2.3930640      1.2671730      3.6580350
  H       1.1845610      1.5081280      2.3817890
  C       4.3351430      0.0741550      2.1702360
  H       4.7988630     -0.8631940      1.8299060
  H       4.4860450      0.1221710      3.2627460
  H       4.8937500      0.9145220      1.7321430
  C      -2.6596900      2.0604590     -0.0191490
  C      -1.7236080      2.7194950      1.0015410
  H      -2.0938870      2.6511180      2.0314960
  H      -1.6426940      3.7939810      0.7621610
  H      -0.7076990      2.2968260      0.9807720
  C      -2.2637480      2.5740410     -1.4055540
  H      -1.2546830      2.2461450     -1.7113320
  H      -2.2546570      3.6770660     -1.3812750
  H      -2.9734940      2.2810190     -2.1925090
  C      -4.0874930      2.5123420      0.2855760
  H      -4.8362190      2.1081800     -0.4094230
  H      -4.1249370      3.6126380      0.1991100
  H      -4.3991800      2.2685410      1.3122050
  C      -3.2267180     -0.6452740     -1.5316000
  C      -2.3072330     -0.4523390     -2.7437020
  H      -2.1363240      0.5979380     -3.0119390
  H      -2.7801200     -0.9351640     -3.6163180
  H      -1.3246590     -0.9334790     -2.5991710
  C      -3.3581750     -2.1564680     -1.3324520
  H      -2.3950770     -2.6431760     -1.1116290
  H      -3.7172490     -2.5923910     -2.2802970
  H      -4.0874620     -2.4380990     -0.5599410
  C      -4.6093740     -0.0792190     -1.8547940
  H      -5.3199520     -0.1703380     -1.0197790
  H      -5.0306010     -0.6500890     -2.7004110
  H      -4.5785390      0.9734860     -2.1724500
  C      -3.1577560     -0.5629100      1.6199230
  C      -2.5555690     -1.9445400      1.8839550
  H      -2.7362470     -2.6760240      1.0857290
  H      -3.0131990     -2.3523040      2.8015880
  H      -1.4700730     -1.8842580      2.0678860
  C      -2.7586690      0.3091090      2.8108300
  H      -1.6722920      0.4958050      2.8524180
  H      -3.0317980     -0.2286900      3.7348270
  H      -3.2892060      1.2714920      2.8382590
  C      -4.6819780     -0.6691810      1.5787740
  H      -5.1772970      0.2912460      1.3738190
  H      -5.0336000     -1.0081860      2.5689070
  H      -5.0434980     -1.4066370      0.8472570
     83
rPES - 3 - [Pt(PtBu3)2(NO)]+ - Pt-N-O: 146.1834
  Pt      0.0102970     -0.4277220     -0.2044380
  P       2.3698030      0.1911500      0.0185370
  P      -2.3751070      0.1815120      0.0124910
  O       0.0181810     -3.2818650      0.3559160
  N      -0.0152980     -2.3091830     -0.2558300
  C       2.7442150      1.8555990     -0.8723120
  C       1.6181050      2.8491590     -0.5883750
  H       0.6468150      2.4749720     -0.9506150
  H       1.8319480      3.7813820     -1.1392810
  H       1.5128820      3.1165190      0.4705420
  C       2.7332330      1.6322090     -2.3856120
  H       3.5968550      1.0613340     -2.7536150
  H       2.7734390      2.6188310     -2.8780820
  H       1.8074290      1.1374660     -2.7279760
  C       4.0706200      2.4933680     -0.4604910
  H       4.0754540      2.8187170      0.5907750
  H       4.2230610      3.4001020     -1.0717960
  H       4.9415540      1.8446290     -0.6257180
  C       3.4872790     -1.1821990     -0.7563310
  C       2.8983950     -1.6241010     -2.1002300
  H       1.8760180     -2.0219180     -2.0018490
  H       3.5255350     -2.4407910     -2.4971360
  H       2.8834960     -0.8346750     -2.8613970
  C       3.5006790     -2.4208130      0.1424750
  H       4.0335920     -2.2674740      1.0913610
  H       4.0372730     -3.2221230     -0.3934600
  H       2.4961410     -2.8104060      0.3627130
  C       4.9361080     -0.7415950     -0.9718350
  H       5.0412200      0.0443340     -1.7335350
  H       5.5090070     -1.6109830     -1.3384820
  H       5.4277170     -0.4006530     -0.0488170
  C       2.7371360      0.3394760      1.8960710
  C       2.0270720     -0.8102010      2.6197140
  H       0.9338260     -0.7667180      2.4737920
  H       2.2169860     -0.7111220      3.7024290
  H       2.3741480     -1.8085340      2.3234070
  C       2.1268220      1.6333770      2.4366270
  H       2.6552580      2.5368510      2.0986100
  H       2.2039000      1.6151800      3.5372980
  H       1.0568530      1.7292280      2.1883310
  C       4.2240810      0.3214980      2.2488350
  H       4.7126420     -0.6352710      2.0150620
  H       4.3256630      0.4701750      3.3379760
  H       4.7913580      1.1276280      1.7610970
  C      -2.6314770      2.0834120     -0.1096740
  C      -1.6549840      2.7861210      0.8402770
  H      -1.9903140      2.7781210      1.8844980
  H      -1.5712070      3.8450770      0.5401160
  H      -0.6459190      2.3500450      0.8044200
  C      -2.2827320      2.5200970     -1.5342160
  H      -1.2877010      2.1671860     -1.8568040
  H      -2.2648420      3.6227430     -1.5687390
  H      -3.0220680      2.1921890     -2.2788710
  C      -4.0443450      2.5615080      0.2236120
  H      -4.8213670      2.1295570     -0.4216710
  H      -4.0771990      3.6563460      0.0828940
  H      -4.3189770      2.3725760      1.2721720
  C      -3.2758140     -0.6895140     -1.4556950
  C      -2.3980190     -0.5759090     -2.7079900
  H      -2.2121740      0.4561770     -3.0314170
  H      -2.9132180     -1.0868740     -3.5396570
  H      -1.4226060     -1.0745110     -2.5758320
  C      -3.4252250     -2.1858490     -1.1735620
  H      -2.4657970     -2.6783470     -0.9513480
  H      -3.8167770     -2.6643780     -2.0873710
  H      -4.1378090     -2.4146230     -0.3688070
  C      -4.6605680     -0.1182380     -1.7609800
  H      -5.3419200     -0.1482000     -0.8976870
  H      -5.1212980     -0.7295900     -2.5561940
  H      -4.6247090      0.9132260     -2.1412560
  C      -3.0858200     -0.4469200      1.6802310
  C      -2.4865730     -1.8198430      1.9921460
  H      -2.6976630     -2.5870580      1.2361530
  H      -2.9168940     -2.1794840      2.9425340
  H      -1.3952120     -1.7592630      2.1382310
  C      -2.6404730      0.4795850      2.8122770
  H      -1.5526740      0.6604430      2.8086880
  H      -2.8854040     -0.0096470      3.7705780
  H      -3.1636490      1.4463540      2.8100770
  C      -4.6116140     -0.5394360      1.6984200
  H      -5.1050660      0.4157500      1.4666840
  H      -4.9300730     -0.8280310      2.7153680
  H      -5.0061180     -1.3056310      1.0155430
     83
rPES - 3 - [Pt(PtBu3)2(NO)]+ - Pt-N-O: 151.1834
  Pt      0.0058620     -0.5214450     -0.1964660
  P       2.3413580      0.2232080      0.0178910
  P      -2.3447990      0.2172080      0.0092530
  O      -0.0279910     -3.3907970      0.3835910
  N      -0.0232830     -2.3899310     -0.1790770
  C       2.7135970      1.9139150     -0.8263080
  C       1.6040850      2.9088840     -0.4909910
  H       0.6221580      2.5501770     -0.8344820
  H       1.8132630      3.8518830     -1.0250280
  H       1.5290580      3.1530210      0.5759200
  C       2.6715580      1.7367220     -2.3452260
  H       3.5212630      1.1679710     -2.7476490
  H       2.7123030      2.7370810     -2.8090420
  H       1.7333910      1.2617610     -2.6832930
  C       4.0515210      2.5301460     -0.4181530
  H       4.0742600      2.8242270      0.6421680
  H       4.1979080      3.4545530     -1.0039590
  H       4.9170070      1.8841660     -0.6169300
  C       3.4542020     -1.1260120     -0.8121510
  C       2.8439540     -1.5333720     -2.1577710
  H       1.8304450     -1.9512390     -2.0505380
  H       3.4748670     -2.3262350     -2.5950600
  H       2.7994060     -0.7201120     -2.8918490
  C       3.4893050     -2.3902420      0.0488220
  H       4.0340090     -2.2623690      0.9947070
  H       4.0229300     -3.1715920     -0.5186070
  H       2.4904180     -2.7935740      0.2702240
  C       4.8973720     -0.6745700     -1.0424960
  H       4.9850980      0.1299340     -1.7866710
  H       5.4670110     -1.5321320     -1.4406790
  H       5.4042340     -0.3542770     -0.1204870
  C       2.7383060      0.3153780      1.8939840
  C       2.0374280     -0.8533480      2.5956100
  H       0.9409620     -0.7927520      2.4832430
  H       2.2582930     -0.7958820      3.6754550
  H       2.3649610     -1.8436980      2.2533390
  C       2.1406850      1.5932720      2.4843940
  H       2.6694930      2.5051720      2.1704500
  H       2.2304970      1.5381380      3.5829130
  H       1.0683020      1.7024850      2.2527600
  C       4.2309370      0.2837260      2.2219790
  H       4.7129360     -0.6679450      1.9557750
  H       4.3504640      0.4039460      3.3128380
  H       4.7932140      1.1003530      1.7461780
  C      -2.5725740      2.1247940     -0.0757380
  C      -1.6023210      2.7860460      0.9098750
  H      -1.9786860      2.7924930      1.9401100
  H      -1.4593720      3.8403290      0.6156580
  H      -0.6134550      2.3056480      0.9117910
  C      -2.1953090      2.5841660     -1.4859690
  H      -1.2064360      2.2140750     -1.8070960
  H      -2.1501800      3.6865800     -1.4962340
  H      -2.9348460      2.2906130     -2.2448910
  C      -3.9826340      2.6218810      0.2423920
  H      -4.7551900      2.2211730     -0.4278610
  H      -3.9906050      3.7201680      0.1269100
  H      -4.2814710      2.4149740      1.2808180
  C      -3.2428510     -0.6091860     -1.4872970
  C      -2.3482220     -0.4861840     -2.7269580
  H      -2.1334900      0.5487200     -3.0227120
  H      -2.8653520     -0.9641860     -3.5768790
  H      -1.3865110     -1.0120990     -2.5967220
  C      -3.4227800     -2.1080070     -1.2384940
  H      -2.4744960     -2.6220420     -1.0161250
  H      -3.8129510     -2.5600970     -2.1662630
  H      -4.1483390     -2.3400870     -0.4463060
  C      -4.6135620     -0.0076930     -1.7992580
  H      -5.3062560     -0.0408920     -0.9452380
  H      -5.0749520     -0.5963930     -2.6110140
  H      -4.5549750      1.0294470     -2.1606810
  C      -3.0939870     -0.4300570      1.6548810
  C      -2.5337000     -1.8219380      1.9546200
  H      -2.7381940     -2.5686750      1.1765710
  H      -3.0006610     -2.1909810      2.8838710
  H      -1.4466220     -1.7892600      2.1363530
  C      -2.6474180      0.4667110      2.8102340
  H      -1.5568550      0.6303110      2.8229830
  H      -2.9121340     -0.0363630      3.7560210
  H      -3.1547140      1.4417280      2.8199260
  C      -4.6217320     -0.4909090      1.6462580
  H      -5.0930270      0.4750760      1.4142680
  H      -4.9631460     -0.7816080      2.6551410
  H      -5.0190840     -1.2440920      0.9504960
     83
rPES - 3 - [Pt(PtBu3)2(NO)]+ - Pt-N-O: 156.1834
  Pt      0.0017230     -0.6113750     -0.1788110
  P       2.3048380      0.2574580      0.0157950
  P      -2.3074190      0.2524020      0.0043810
  O      -0.0480830     -3.4999980      0.3838210
  N      -0.0244530     -2.4672740     -0.1150710
  C       2.6760060      1.9726280     -0.7801220
  C       1.5823410      2.9647360     -0.3928590
  H       0.5918170      2.6194200     -0.7206430
  H       1.7852880      3.9198360     -0.9074340
  H       1.5349610      3.1820080      0.6813850
  C       2.6023240      1.8419350     -2.3024510
  H       3.4385300      1.2784730     -2.7388340
  H       2.6421450      2.8551960     -2.7374750
  H       1.6531850      1.3847350     -2.6353610
  C       4.0250550      2.5686280     -0.3777280
  H       4.0658100      2.8328080      0.6900140
  H       4.1662460      3.5088980     -0.9390980
  H       4.8842920      1.9254390     -0.6085940
  C       3.4128750     -1.0660410     -0.8685600
  C       2.7806110     -1.4398150     -2.2142560
  H       1.7756110     -1.8766230     -2.0999480
  H       3.4133890     -2.2085290     -2.6903140
  H       2.7078290     -0.6040520     -2.9203270
  C       3.4730620     -2.3539270     -0.0449190
  H       4.0356800     -2.2498660      0.8932300
  H       4.0002720     -3.1148590     -0.6451660
  H       2.4815870     -2.7708890      0.1841790
  C       4.8496980     -0.6021930     -1.1143330
  H       4.9194530      0.2209930     -1.8396730
  H       5.4156270     -1.4465190     -1.5446380
  H       5.3724900     -0.3029490     -0.1941290
  C       2.7323810      0.2925920      1.8881330
  C       2.0434410     -0.8962310      2.5682160
  H       0.9444210     -0.8285740      2.4850830
  H       2.2903780     -0.8746730      3.6437050
  H       2.3582970     -1.8763330      2.1860470
  C       2.1463050      1.5524870      2.5267110
  H       2.6716870      2.4727310      2.2319680
  H       2.2532010      1.4641710      3.6215220
  H       1.0706450      1.6704190      2.3155490
  C       4.2304980      0.2511760      2.1903280
  H       4.7078780     -0.6930920      1.8914560
  H       4.3678600      0.3424120      3.2819260
  H       4.7858440      1.0797560      1.7275000
  C      -2.5213610      2.1624400     -0.0214710
  C      -1.5646460      2.7785720      1.0061790
  H      -1.9750150      2.7744860      2.0233830
  H      -1.3836960      3.8342520      0.7396510
  H      -0.5899450      2.2710870      1.0307440
  C      -2.1200190      2.6622270     -1.4114310
  H      -1.1413410      2.2753960     -1.7417780
  H      -2.0440690      3.7626620     -1.3827750
  H      -2.8634640      2.4164680     -2.1836040
  C      -3.9318680      2.6645680      0.2875020
  H      -4.6964600      2.2930830     -0.4082220
  H      -3.9257420      3.7658780      0.2048810
  H      -4.2512540      2.4305920      1.3139080
  C      -3.1890400     -0.5169480     -1.5332470
  C      -2.2750010     -0.3592200     -2.7549030
  H      -2.0551110      0.6838060     -3.0164520
  H      -2.7789960     -0.8112160     -3.6266540
  H      -1.3151150     -0.8898150     -2.6260150
  C      -3.3850200     -2.0216690     -1.3362250
  H      -2.4436090     -2.5507860     -1.1198520
  H      -3.7692910     -2.4396040     -2.2822890
  H      -4.1213010     -2.2725380     -0.5597050
  C      -4.5503900      0.1045740     -1.8473210
  H      -5.2584450      0.0448780     -1.0075710
  H      -5.0006250     -0.4513830     -2.6879270
  H      -4.4796510      1.1537720     -2.1696820
  C      -3.0999310     -0.4358280      1.6155200
  C      -2.5696640     -1.8443970      1.8907150
  H      -2.7612650     -2.5647400      1.0848000
  H      -3.0712760     -2.2324650      2.7937780
  H      -1.4885200     -1.8338250      2.1081480
  C      -2.6655420      0.4217610      2.8049940
  H      -1.5739520      0.5761590      2.8399300
  H      -2.9498200     -0.1068180      3.7309880
  H      -3.1647270      1.4003840      2.8354300
  C      -4.6279560     -0.4753280      1.5722950
  H      -5.0818820      0.5012230      1.3509970
  H      -4.9952320     -0.7830700      2.5669640
  H      -5.0193780     -1.2083300      0.8519560
     83
rPES - 3 - [Pt(PtBu3)2(NO)]+ - Pt-N-O: 161.1834
  Pt     -0.0033930     -0.6753230     -0.1537050
  P       2.2752380      0.2814290      0.0133550
  P      -2.2756570      0.2777750      0.0003060
  O      -0.0621590     -3.5909780      0.3435580
  N      -0.0276890     -2.5233670     -0.0727690
  C       2.6468820      2.0043910     -0.7667850
  C       1.5698150      3.0019360     -0.3497660
  H       0.5707970      2.6660490     -0.6567980
  H       1.7689560      3.9582960     -0.8635150
  H       1.5484760      3.2142190      0.7261960
  C       2.5422440      1.8888030     -2.2885770
  H       3.3658790      1.3246450     -2.7471450
  H       2.5785380      2.9055130     -2.7157700
  H       1.5836840      1.4392450     -2.6052270
  C       4.0062840      2.5887360     -0.3823400
  H       4.0641690      2.8453460      0.6865440
  H       4.1431870      3.5326170     -0.9387290
  H       4.8589210      1.9436170     -0.6306080
  C       3.3782490     -1.0331460     -0.8963070
  C       2.7296200     -1.3974880     -2.2371820
  H       1.7300870     -1.8446300     -2.1137270
  H       3.3615970     -2.1551880     -2.7316760
  H       2.6385750     -0.5543400     -2.9325000
  C       3.4588480     -2.3284990     -0.0860750
  H       4.0353730     -2.2297540      0.8441560
  H       3.9820060     -3.0798930     -0.7017250
  H       2.4742310     -2.7551200      0.1545700
  C       4.8099800     -0.5622040     -1.1589900
  H       4.8669680      0.2677920     -1.8775460
  H       5.3720110     -1.4008570     -1.6051770
  H       5.3451540     -0.2702470     -0.2435450
  C       2.7277780      0.2959430      1.8814490
  C       2.0516720     -0.9008890      2.5603660
  H       0.9511100     -0.8332040      2.4989900
  H       2.3183240     -0.8912890      3.6313230
  H       2.3597840     -1.8765290      2.1614150
  C       2.1484870      1.5477400      2.5414370
  H       2.6700470      2.4713650      2.2506790
  H       2.2681150      1.4473190      3.6338910
  H       1.0701520      1.6673130      2.3444270
  C       4.2300500      0.2544130      2.1628740
  H       4.7048890     -0.6866930      1.8502700
  H       4.3819390      0.3371220      3.2532700
  H       4.7782090      1.0873190      1.6994660
  C      -2.4812920      2.1884690      0.0062830
  C      -1.5344480      2.7782230      1.0584480
  H      -1.9642240      2.7656360      2.0674660
  H      -1.3342560      3.8350030      0.8108290
  H      -0.5667990      2.2581160      1.0946980
  C      -2.0640290      2.7103460     -1.3711530
  H      -1.0942340      2.3098750     -1.7096750
  H      -1.9647780      3.8080710     -1.3185360
  H      -2.8112100      2.4974150     -2.1494500
  C      -3.8918490      2.6959500      0.3074310
  H      -4.6514770      2.3405510     -0.4021080
  H      -3.8765330      3.7982620      0.2405490
  H      -4.2242780      2.4502480      1.3268780
  C      -3.1447250     -0.4569630     -1.5620920
  C      -2.2131810     -0.2847890     -2.7686190
  H      -1.9921990      0.7617960     -3.0148180
  H      -2.7031020     -0.7276800     -3.6529630
  H      -1.2536230     -0.8146940     -2.6316990
  C      -3.3597980     -1.9628300     -1.3946100
  H      -2.4281700     -2.5074340     -1.1754000
  H      -3.7381110     -2.3594650     -2.3521340
  H      -4.1081330     -2.2180450     -0.6311130
  C      -4.4967950      0.1810900     -1.8835790
  H      -5.2183160      0.1063190     -1.0566240
  H      -4.9367870     -0.3530590     -2.7435390
  H      -4.4156270      1.2367640     -2.1806810
  C      -3.1005010     -0.4314810      1.5885700
  C      -2.5953510     -1.8521340      1.8507640
  H      -2.7711890     -2.5546140      1.0255190
  H      -3.1285970     -2.2505600      2.7309230
  H      -1.5211710     -1.8597560      2.1009250
  C      -2.6739590      0.4000120      2.7995000
  H      -1.5814640      0.5436630      2.8521100
  H      -2.9754160     -0.1425490      3.7118980
  H      -3.1642820      1.3826380      2.8415700
  C      -4.6282990     -0.4512080      1.5210260
  H      -5.0675090      0.5327330      1.3036780
  H      -5.0149920     -0.7655980      2.5062300
  H      -5.0167680     -1.1716830      0.7865030
     83
rPES - 3 - [Pt(PtBu3)2(NO)]+ - Pt-N-O: 166.1834
  Pt     -0.0083980     -0.7165730     -0.1198750
  P       2.2565420      0.2934780      0.0093410
  P      -2.2509970      0.2987720     -0.0046710
  O      -0.1389750     -3.6595630      0.2760590
  N      -0.0604750     -2.5612460     -0.0408080
  C       2.6439570      2.0006540     -0.7988840
  C       1.5830950      3.0181320     -0.3889740
  H       0.5780640      2.6921130     -0.6848230
  H       1.7917770      3.9644960     -0.9172410
  H       1.5719750      3.2458690      0.6839770
  C       2.5256850      1.8625000     -2.3179410
  H       3.3414120      1.2854760     -2.7749230
  H       2.5651980      2.8720600     -2.7615260
  H       1.5615520      1.4144200     -2.6193100
  C       4.0123460      2.5767960     -0.4338850
  H       4.0792560      2.8519210      0.6298540
  H       4.1552580      3.5091650     -1.0078780
  H       4.8571180      1.9190810     -0.6751520
  C       3.3487490     -1.0435150     -0.8856640
  C       2.6908370     -1.4253130     -2.2173610
  H       1.6918550     -1.8703800     -2.0823080
  H       3.3188600     -2.1897450     -2.7065300
  H       2.5952510     -0.5910130     -2.9227000
  C       3.4307230     -2.3267050     -0.0561100
  H       4.0182760     -2.2159290      0.8658980
  H       3.9431700     -3.0905870     -0.6653510
  H       2.4465110     -2.7438520      0.2031250
  C       4.7812560     -0.5853830     -1.1665220
  H       4.8378290      0.2313590     -1.9000270
  H       5.3349960     -1.4351420     -1.6019540
  H       5.3250130     -0.2810160     -0.2602960
  C       2.7259930      0.3338280      1.8745130
  C       2.0518690     -0.8493480      2.5785780
  H       0.9509570     -0.7811500      2.5244380
  H       2.3261120     -0.8217590      3.6473540
  H       2.3557860     -1.8320010      2.1942200
  C       2.1583460      1.5980220      2.5209280
  H       2.6822560      2.5148030      2.2132750
  H       2.2857610      1.5127090      3.6138050
  H       1.0790580      1.7206110      2.3308190
  C       4.2302070      0.2889870      2.1445880
  H       4.6978140     -0.6591530      1.8424250
  H       4.3909840      0.3869680      3.2324690
  H       4.7789120      1.1120140      1.6648930
  C      -2.4449820      2.2106100     -0.0149240
  C      -1.4960010      2.8002270      1.0351650
  H      -1.9277630      2.7966680      2.0433990
  H      -1.2871170      3.8539470      0.7818700
  H      -0.5323650      2.2732000      1.0757890
  C      -2.0225320      2.7188220     -1.3961130
  H      -1.0604270      2.3017950     -1.7353650
  H      -1.9064250      3.8151980     -1.3498480
  H      -2.7748710      2.5132160     -2.1713630
  C      -3.8517770      2.7323350      0.2795940
  H      -4.6131700      2.3768130     -0.4279970
  H      -3.8268110      3.8337740      0.2021630
  H      -4.1879450      2.4992030      1.3007280
  C      -3.1177170     -0.4400850     -1.5673050
  C      -2.1776260     -0.2856480     -2.7694470
  H      -1.9548890      0.7575480     -3.0281270
  H      -2.6614810     -0.7402970     -3.6511670
  H      -1.2189070     -0.8134060     -2.6183790
  C      -3.3526680     -1.9420600     -1.3908450
  H      -2.4299660     -2.4984470     -1.1649210
  H      -3.7335210     -2.3396920     -2.3469230
  H      -4.1068860     -2.1822040     -0.6283130
  C      -4.4616040      0.2091310     -1.9013870
  H      -5.1896940      0.1437040     -1.0794450
  H      -4.8998830     -0.3248450     -2.7623400
  H      -4.3698190      1.2627090     -2.2021910
  C      -3.0966490     -0.3902090      1.5837880
  C      -2.6139580     -1.8154330      1.8645300
  H      -2.7883080     -2.5222570      1.0426100
  H      -3.1654600     -2.1986410      2.7401760
  H      -1.5436280     -1.8363360      2.1302460
  C      -2.6696350      0.4470330      2.7907550
  H      -1.5761200      0.5806340      2.8494370
  H      -2.9823140     -0.0845790      3.7058120
  H      -3.1503170      1.4347920      2.8213940
  C      -4.6242170     -0.3924830      1.5041320
  H      -5.0510280      0.5929410      1.2700760
  H      -5.0223910     -0.6894920      2.4901550
  H      -5.0146760     -1.1185090      0.7761280
     83
rPES - 3 - [Pt(PtBu3)2(NO)]+ - Pt-N-O: 171.1834
  Pt     -0.0172840     -0.7444440     -0.0632240
  P       2.2420730      0.3006810      0.0109990
  P      -2.2313140      0.3153230     -0.0056240
  O      -0.2014390     -3.7105670      0.1874320
  N      -0.0866780     -2.5876630     -0.0069320
  C       2.6243360      2.0379900     -0.7323500
  C       1.5973390      3.0500030     -0.2328720
  H       0.5771050      2.7482880     -0.4964790
  H       1.7953230      4.0152870     -0.7302570
  H       1.6356730      3.2326140      0.8479630
  C       2.4405300      1.9686850     -2.2495500
  H       3.2298470      1.4041330     -2.7648350
  H       2.4729520      2.9961030     -2.6507620
  H       1.4598960      1.5427550     -2.5286310
  C       4.0144910      2.5814580     -0.4013540
  H       4.1263640      2.8169770      0.6680720
  H       4.1478840      3.5327170     -0.9459200
  H       4.8397330      1.9227710     -0.6997610
  C       3.2893600     -1.0067260     -0.9794810
  C       2.5746350     -1.3266810     -2.2986870
  H       1.5832370     -1.7822220     -2.1405420
  H       3.1811440     -2.0648300     -2.8513790
  H       2.4453400     -0.4599850     -2.9588060
  C       3.3954440     -2.3258920     -0.2107990
  H       4.0179790     -2.2593060      0.6923670
  H       3.8807290     -3.0633390     -0.8726600
  H       2.4193280     -2.7505970      0.0659210
  C       4.7142070     -0.5481590     -1.2975400
  H       4.7512210      0.2981470     -1.9979590
  H       5.2424470     -1.3833290     -1.7892310
  H       5.2955550     -0.2869190     -0.4010370
  C       2.7831650      0.2575870      1.8579840
  C       2.1232800     -0.9457060      2.5410020
  H       1.0218730     -0.8592690      2.5427750
  H       2.4470890     -0.9685130      3.5959170
  H       2.3932340     -1.9147600      2.1007320
  C       2.2576900      1.4997290      2.5781320
  H       2.7851830      2.4212050      2.2918020
  H       2.4214070      1.3649840      3.6611360
  H       1.1745130      1.6457640      2.4317740
  C       4.2961400      0.1863630      2.0659710
  H       4.7403330     -0.7520090      1.7045420
  H       4.5008200      0.2353490      3.1498170
  H       4.8348280      1.0242130      1.6009030
  C      -2.4059090      2.2270420      0.0708190
  C      -1.4845800      2.7538110      1.1780320
  H      -1.9486780      2.7042210      2.1704770
  H      -1.2593410      3.8169470      0.9853840
  H      -0.5262060      2.2166990      1.2239320
  C      -1.9395290      2.7951920     -1.2723390
  H      -0.9802190      2.3737430     -1.6120480
  H      -1.8005010      3.8848960     -1.1678230
  H      -2.6789720      2.6460550     -2.0724200
  C      -3.8161810      2.7513210      0.3451510
  H      -4.5586040      2.4339220     -0.4003610
  H      -3.7780740      3.8546810      0.3143950
  H      -4.1866010      2.4800900      1.3447190
  C      -3.0386540     -0.3356730     -1.6368020
  C      -2.0504850     -0.1327210     -2.7923790
  H      -1.8201780      0.9202430     -2.9997350
  H      -2.4976470     -0.5513160     -3.7105670
  H      -1.0974010     -0.6657650     -2.6241170
  C      -3.2919470     -1.8419240     -1.5418390
  H      -2.3821680     -2.4166030     -1.3083510
  H      -3.6400700     -2.1901620     -2.5291290
  H      -4.0761070     -2.1104000     -0.8198860
  C      -4.3628680      0.3418930     -1.9917250
  H      -5.1241660      0.2427680     -1.2040410
  H      -4.7697740     -0.1445390     -2.8952310
  H      -4.2505670      1.4079730     -2.2358680
  C      -3.1547850     -0.4372230      1.5125050
  C      -2.7171540     -1.8854710      1.7475160
  H      -2.8604560     -2.5496470      0.8851000
  H      -3.3240200     -2.2956450      2.5728280
  H      -1.6643100     -1.9441560      2.0701850
  C      -2.7601290      0.3299760      2.7758940
  H      -1.6667310      0.4292390      2.8869220
  H      -3.1245050     -0.2368290      3.6497760
  H      -3.2162930      1.3277670      2.8365880
  C      -4.6776160     -0.4023070      1.3699510
  H      -5.0759630      0.6019620      1.1689060
  H      -5.1225740     -0.7394680      2.3224710
  H      -5.0505110     -1.0835430      0.5909350
     83
rPES - 3 - [Pt(PtBu3)2(NO)]+ - Pt-N-O: 176.1834
  Pt     -0.0182390     -0.7564300     -0.0146550
  P       2.2352290      0.3046850      0.0076650
  P      -2.2242470      0.3222120     -0.0096230
  O      -0.2096320     -3.7368670      0.0805910
  N      -0.0942420     -2.5989950      0.0233880
  C       2.6108700      2.0487490     -0.7238980
  C       1.5936880      3.0567780     -0.1970840
  H       0.5696110      2.7590130     -0.4482540
  H       1.7852470      4.0275170     -0.6863710
  H       1.6484390      3.2268650      0.8851400
  C       2.4036420      1.9964580     -2.2388510
  H       3.1830840      1.4354920     -2.7728780
  H       2.4326570      3.0281850     -2.6291730
  H       1.4180390      1.5764950     -2.5076730
  C       4.0068150      2.5878640     -0.4102900
  H       4.1342730      2.8181500      0.6584670
  H       4.1336890      3.5417090     -0.9518450
  H       4.8267090      1.9296310     -0.7239800
  C       3.2627640     -0.9942400     -1.0137190
  C       2.5185920     -1.3032410     -2.3191810
  H       1.5368120     -1.7724730     -2.1410900
  H       3.1181770     -2.0267170     -2.8982390
  H       2.3615280     -0.4286160     -2.9629780
  C       3.3881160     -2.3203690     -0.2599250
  H       4.0326790     -2.2612910      0.6282810
  H       3.8578780     -3.0510310     -0.9402810
  H       2.4193540     -2.7481940      0.0369690
  C       4.6804160     -0.5319950     -1.3578950
  H       4.7036530      0.3210790     -2.0504540
  H       5.1981480     -1.3624400     -1.8683960
  H       5.2804100     -0.2797110     -0.4711240
  C       2.8119260      0.2437660      1.8449150
  C       2.1732150     -0.9691530      2.5308830
  H       1.0718860     -0.8884270      2.5616270
  H       2.5230220     -1.0005870      3.5772350
  H       2.4362920     -1.9324390      2.0745230
  C       2.2936930      1.4760330      2.5867740
  H       2.8114440      2.4029060      2.3002720
  H       2.4772320      1.3315830      3.6653440
  H       1.2070500      1.6174530      2.4610690
  C       4.3288480      0.1769720      2.0222490
  H       4.7685380     -0.7558500      1.6415310
  H       4.5547660      0.2147290      3.1023340
  H       4.8552780      1.0215840      1.5560200
  C      -2.4003150      2.2332830      0.0728350
  C      -1.4955410      2.7551010      1.1964330
  H      -1.9759710      2.7027600      2.1809480
  H      -1.2658880      3.8186130      1.0112600
  H      -0.5383390      2.2171400      1.2574280
  C      -1.9156010      2.8055620     -1.2620590
  H      -0.9558740      2.3794130     -1.5938090
  H      -1.7710530      3.8939100     -1.1510340
  H      -2.6476920      2.6644790     -2.0703260
  C      -3.8141160      2.7578510      0.3279040
  H      -4.5453670      2.4420320     -0.4292570
  H      -3.7749250      3.8612410      0.2995170
  H      -4.1996670      2.4850660      1.3212810
  C      -3.0038530     -0.3219920     -1.6566840
  C      -1.9969550     -0.1147630     -2.7948250
  H      -1.7747730      0.9397830     -3.0029740
  H      -2.4227880     -0.5424350     -3.7189310
  H      -1.0413980     -0.6359840     -2.6056380
  C      -3.2583960     -1.8286060     -1.5704610
  H      -2.3516520     -2.4044520     -1.3283080
  H      -3.5948640     -2.1732930     -2.5630030
  H      -4.0508590     -2.0998610     -0.8586960
  C      -4.3223000      0.3559670     -2.0319760
  H      -5.0979810      0.2512980     -1.2592350
  H      -4.7115740     -0.1259930     -2.9456040
  H      -4.2072800      1.4235230     -2.2682480
  C      -3.1778220     -0.4352900      1.4889660
  C      -2.7518570     -1.8865580      1.7303600
  H      -2.8743030     -2.5481370      0.8626410
  H      -3.3825320     -2.2961730      2.5379030
  H      -1.7082700     -1.9513350      2.0806680
  C      -2.8037110      0.3271350      2.7616810
  H      -1.7121720      0.4245360      2.8922280
  H      -3.1839640     -0.2416080      3.6274990
  H      -3.2590750      1.3255630      2.8175920
  C      -4.6977720     -0.3945150      1.3185730
  H      -5.0888440      0.6112310      1.1112010
  H      -5.1614700     -0.7309230      2.2623840
  H      -5.0587440     -1.0737840      0.5321330
